# Supplementary material for: Chitosan oligosaccharides packaged into rat adipose mesenchymal stem cells-derived extracellular vesicles facilitating cartilage injury repair and alleviating osteoarthritis
Source: J Nanobiotechnology. 2021 Oct 26;19:343. doi: 10.1186/s12951-021-01086-x (PMC8549296; doi:10.1186/s12951-021-01086-x)
Supplement: Supplementary file 4 — Additional file 4: Table S1. The differentially expressed genes (DEGs) in at least two comparison groups. [file 12951_2021_1086_MOESM4_ESM.xlsx]

## Sheet: 2above-exp-3
Symbol	Ensembl_ID	Cluster	Model_1	Model_2	Model_3	COS_1	COS_2	COS_3	Exo-COS_1	Exo-COS_2	Exo-COS_3
AABR07013651.1	ENSRNOG00000023943	1	290.881	165.008	124.033	4.61491	5.61918	8.21444	11.3194	34.6866	0.780894
AABR07024534.1	ENSRNOG00000025433	1	9.417	5.12447	11.163	0	0	0	0	0.806666	0
AABR07034739.1	ENSRNOG00000050000	1	5096.69	6383.04	2427.32	2233.62	2013.91	1467.3	1779.57	179.08	2784.67
AABR07062211.1	ENSRNOG00000061664	1	9.417	9.22405	8.6823	1.15373	1.12384	1.0268	0.80853	0	0
Abca12	ENSRNOG00000015248	1	7.32433	16.3983	12.4033	2.30746	0	2.05361	0	0.806666	1.56179
Abca14	ENSRNOG00000043296	1	4.18533	9.22405	4.96131	0	0	1.0268	0	0.806666	0.780894
Abca15	ENSRNOG00000027505	1	13.6023	15.3734	7.44197	0	1.12384	2.05361	0	0	0
Acsbg1	ENSRNOG00000011381	1	63.8263	47.1452	22.3259	9.22983	5.61918	25.6701	6.46824	7.26	7.80894
Adam3a	ENSRNOG00000017554	1	12.556	15.3734	9.92263	1.15373	0	1.0268	2.42559	1.61333	0.780894
Adgrb3	ENSRNOG00000012045	1	3.139	17.4232	12.4033	3.46118	0	3.08041	1.61706	2.42	0.780894
Adig	ENSRNOG00000050625	1	1.04633	2.04979	44.6518	2.30746	2.24767	0	3.23412	1.61333	3.90447
Adra2c	ENSRNOG00000009299	1	31.39	47.1452	19.8453	1.15373	5.61918	6.16083	8.0853	4.03333	1.56179
Afm	ENSRNOG00000002878	1	6.278	12.2987	8.6823	2.30746	0	2.05361	0	0	0.780894
Afp	ENSRNOG00000002889	1	7.32433	6.14937	2.48066	0	0	0	0	1.61333	0
Alkbh6	ENSRNOG00000025216	1	1.04633	1.02489	49.6131	3.46118	0	5.13402	0.80853	0	0.780894
Ankra2	ENSRNOG00000016622	1	4.18533	70.7177	9.92263	78.4535	23.6005	10.268	8.89383	2.42	9.37073
Asmt	ENSRNOG00000001324	1	13.6023	9.22405	14.8839	2.30746	1.12384	4.10722	0.80853	4.03333	0.780894
Barx2	ENSRNOG00000008592	1	96.2627	15.3734	96.7456	3.46118	8.99068	6.16083	53.363	62.1133	0.780894
Begain	ENSRNOG00000004650	1	177.877	162.958	262.95	73.8386	50.5726	81.1176	48.5118	54.8533	67.9378
Brinp3	ENSRNOG00000002811	1	5.23167	9.22405	9.92263	0	1.12384	0	0	0.806666	0
Ccl12	ENSRNOG00000029768	1	26.1583	21.5228	11.163	3.46118	0	3.08041	5.65971	3.22666	3.12358
Ccnb3	ENSRNOG00000002951	1	19.8803	21.5228	9.92263	1.15373	0	2.05361	0.80853	4.03333	3.12358
Cdh18	ENSRNOG00000010535	1	9.417	9.22405	12.4033	1.15373	0	3.08041	1.61706	1.61333	1.56179
Chad	ENSRNOG00000003304	1	58502.6	60684	41357.5	27043.4	16420.4	24487.2	9160.64	13844	26096.7
Chrne	ENSRNOG00000003777	1	103.587	77.892	275.353	38.073	20.229	28.7505	36.3838	43.56	25.7695
Ciart	ENSRNOG00000042717	1	17.7877	28.6971	202.174	18.4597	12.3622	25.6701	14.5535	6.45333	21.0841
Ckmt1	ENSRNOG00000014573	1	8.37067	11.2738	6.20164	0	1.12384	3.08041	0.80853	0	2.34268
Clstn2	ENSRNOG00000043085	1	69.058	67.6431	52.0938	14.9985	21.3529	44.1526	17.7877	15.3267	23.4268
Cntfr	ENSRNOG00000047307	1	582.808	450.954	958.774	84.2222	116.879	119.109	123.705	254.1	78.8703
Cntnap5b	ENSRNOG00000032206	1	17.7877	11.2738	11.163	0	2.24767	2.05361	0	0	1.56179
Cox8c	ENSRNOG00000031106	1	4.18533	5.12447	3.72099	0	0	0	0	0	0
Cwh43	ENSRNOG00000002174	1	7.32433	11.2738	6.20164	0	3.37151	1.0268	0	3.22666	0
Cxcl10	ENSRNOG00000022256	1	436.321	428.406	337.369	28.8432	26.972	23.6165	32.3412	55.66	12.4943
Cxcl11	ENSRNOG00000022298	1	43.946	26.6473	42.1712	2.30746	6.74301	5.13402	12.1279	8.06666	7.80894
Cxcl13	ENSRNOG00000024899	1	11781.7	9522.3	5335.89	649.549	1029.43	1901.64	767.295	1293.89	421.683
Cyp11a1	ENSRNOG00000008074	1	43.946	51.2447	19.8453	14.9985	23.6005	12.3217	15.3621	17.7467	3.90447
Cyp1a1	ENSRNOG00000019500	1	1.04633	0	48.3728	1.15373	2.24767	0	0.80853	5.64666	0
Cyp2b1	ENSRNOG00000033680	1	3.139	2.04979	7.44197	0	0	0	0	0	0
Cyp2c6v1	ENSRNOG00000024016	1	10.4633	8.19916	2.48066	1.15373	0	0	0	0	0
Cytl1	ENSRNOG00000028108	1	29325.6	33856.4	21006.2	13353.3	9577.32	12504.4	5845.67	5883.82	10518.6
Dbp	ENSRNOG00000021027	1	527.352	500.149	4761.62	496.103	423.686	331.658	334.731	467.866	513.829
Dlgap3	ENSRNOG00000014302	1	5.23167	5.12447	11.163	0	2.24767	1.0268	0	1.61333	0
Dlk1	ENSRNOG00000019584	1	537.815	423.282	475.046	117.68	146.099	117.056	92.9809	22.5867	132.752
Dmkn	ENSRNOG00000055934	1	40.807	3.07468	16.1243	2.30746	5.61918	0	0	3.22666	0.780894
Dnah8	ENSRNOG00000000542	1	89.9847	50.2198	57.0551	11.5373	10.1145	0	13.745	15.3267	9.37073
Dnmt3l	ENSRNOG00000001212	1	12.556	12.2987	16.1243	0	0	0	1.61706	0.806666	0
Dsc3	ENSRNOG00000017159	1	3.139	10.2489	3.72099	2.30746	0	0	0	0	0
Ecrg4	ENSRNOG00000023576	1	16973.6	15951.5	11905.9	5984.39	4013.22	5155.59	2837.13	5799.12	5817.66
Elavl2	ENSRNOG00000006853	1	18.834	10.2489	8.6823	1.15373	1.12384	2.05361	1.61706	0.806666	2.34268
Elavl4	ENSRNOG00000023601	1	13.6023	16.3983	11.163	0	3.37151	5.13402	0.80853	0	0.780894
Erbb4	ENSRNOG00000014248	1	9.417	13.3236	7.44197	0	2.24767	2.05361	1.61706	0.806666	1.56179
Fam110c	ENSRNOG00000005660	1	12.556	19.473	26.0469	4.61491	1.12384	15.4021	4.04265	4.03333	1.56179
Fbxo39	ENSRNOG00000014953	1	50.224	20.4979	16.1243	14.9985	15.7337	7.18763	5.65971	2.42	5.46626
Fcrl2	ENSRNOG00000016164	1	199.85	265.448	198.453	44.9954	58.4394	137.592	56.5971	93.5733	67.9378
Fev	ENSRNOG00000017856	1	8.37067	4.09958	13.6436	0	0	1.0268	1.61706	0.806666	0
Fgf23	ENSRNOG00000052205	1	34.529	132.211	19.8453	16.1522	10.1145	19.5093	0	0	3.12358
Fosb	ENSRNOG00000046667	1	341.105	572.916	1038.16	98.0669	74.1731	2160.4	108.343	105.673	81.9939
Foxa2	ENSRNOG00000013133	1	62.78	71.7426	80.6214	26.5358	21.3529	10.268	13.745	4.03333	24.9886
Fsip2	ENSRNOG00000051199	1	7.32433	4.09958	4.96131	0	0	0	0	0	0
Ftcd	ENSRNOG00000001261	1	24.0657	17.4232	21.0856	1.15373	1.12384	4.10722	1.61706	6.45333	1.56179
Fxyd3	ENSRNOG00000021095	1	55.4557	62.5186	53.3341	24.2283	5.61918	25.6701	12.1279	11.2933	17.9606
Fxyd7	ENSRNOG00000021067	1	247.981	208.054	257.988	56.5327	51.6964	63.6619	59.0227	109.707	51.539
Fzd9	ENSRNOG00000001452	1	856.947	694.879	705.747	350.733	262.977	339.872	189.196	246.033	379.515
Gabrb1	ENSRNOG00000002327	1	8.37067	11.2738	3.72099	0	0	0	0	0	0.780894
Gad2	ENSRNOG00000018200	1	10.4633	27.6722	6.20164	0	0	3.08041	0.80853	5.64666	2.34268
Gbp3	ENSRNOG00000036885	1	28.251	22.5477	12.4033	6.92237	1.12384	0	3.23412	1.61333	0
Gbp4	ENSRNOG00000028768	1	364.124	259.298	111.63	55.379	33.7151	35.9382	39.618	20.1667	24.9886
Gbp5	ENSRNOG00000032240	1	1117.48	793.269	628.847	415.342	345.017	311.122	343.625	318.633	212.403
Gdf10	ENSRNOG00000051993	1	1046.33	794.293	962.495	389.96	306.807	519.563	357.37	369.453	279.56
Gjb6	ENSRNOG00000022116	1	16.7413	23.5726	8.6823	3.46118	1.12384	3.08041	1.61706	0.806666	4.68537
Gli1	ENSRNOG00000025120	1	612.105	486.825	626.366	147.677	126.993	195.093	129.365	160.527	197.566
Gpr1	ENSRNOG00000045532	1	165.321	121.962	239.383	18.4597	52.8203	104.734	43.6606	96.7999	39.8256
Gpr27	ENSRNOG00000010880	1	52.3167	43.0456	55.8148	5.76864	6.74301	19.5093	13.745	12.9067	20.3033
Grhl3	ENSRNOG00000029427	1	29.2973	44.0705	9.92263	8.0761	16.8575	3.08041	4.85118	2.42	4.68537
Gstt3	ENSRNOG00000001242	1	572.344	503.223	605.28	201.902	400.085	87.2784	79.2359	54.0466	57.7862
Helt	ENSRNOG00000010785	1	23.0193	16.3983	13.6436	3.46118	1.12384	2.05361	0.80853	3.22666	0.780894
Hmgn1	ENSRNOG00000050978	1	125.56	118.888	150.08	33.4581	28.0959	100.627	15.3621	51.6266	29.674
Hoxc8	ENSRNOG00000028619	1	201.942	174.232	163.723	34.6118	53.9441	48.2598	45.2777	68.5666	50.7581
Ifi27l2b	ENSRNOG00000026605	1	7691.6	4616.13	3949.21	694.544	950.765	597.6	662.186	696.96	371.706
Ifi44	ENSRNOG00000022218	1	2408.66	1713.62	1227.93	392.268	446.163	424.07	380.009	570.313	242.077
Ifi44l	ENSRNOG00000049994	1	436.321	331.041	191.011	132.679	133.736	54.4206	81.6615	58.08	41.3874
Ifit3	ENSRNOG00000022839	1	2329.14	1681.85	822.338	1194.11	1051.91	110.895	451.968	176.66	193.662
Igfn1	ENSRNOG00000026087	1	964.719	3.07468	124.033	5.76864	5.61918	9.24124	38.0009	18.5533	0
Il17b	ENSRNOG00000019695	1	63.8263	78.9169	85.5827	28.8432	12.3622	23.6165	13.745	19.36	39.0447
Irf7	ENSRNOG00000017414	1	7367.23	4884.65	4556.97	3893.83	3987.37	603.761	1328.41	759.879	534.913
Irgm	ENSRNOG00000031138	1	841.252	633.385	388.223	304.584	336.027	251.567	237.708	273.46	181.948
Isg15	ENSRNOG00000021802	1	2691.17	1490.2	755.36	356.502	346.141	96.5196	200.515	136.327	78.0894
Isl1	ENSRNOG00000012556	1	9.417	8.19916	9.92263	0	0	1.0268	0	1.61333	0.780894
Kcne2	ENSRNOG00000029811	1	19.8803	21.5228	34.7292	8.0761	8.99068	5.13402	4.04265	11.2933	4.68537
Kcnj3	ENSRNOG00000005369	1	21.973	32.7966	14.8839	1.15373	0	0	1.61706	5.64666	3.12358
Kcnu1	ENSRNOG00000014741	1	10.4633	4.09958	3.72099	1.15373	0	0	0	0	0
Kctd19	ENSRNOG00000016760	1	132.884	133.236	74.4197	44.9954	24.7244	35.9382	29.1071	26.62	25.7695
Klhl1	ENSRNOG00000031100	1	1.04633	7.17426	4.96131	1.15373	0	0	0	0	0
Krt28	ENSRNOG00000011846	1	3.139	4.09958	9.92263	0	0	0	0.80853	0	0
Lipi	ENSRNOG00000033441	1	76.3823	79.9418	45.8922	2.30746	5.61918	30.8041	5.65971	5.64666	10.9325
LOC100362027	ENSRNOG00000032825	1	3656.94	3576.88	3491.53	291.893	383.228	377.864	1630.8	2120.73	1490.73
LOC100910308	ENSRNOG00000046308	1	21.973	221.377	23.5662	169.598	23.6005	56.4743	27.49	22.5867	21.0841
LOC100910979	ENSRNOG00000048302	1	86.8457	76.8671	33.4889	31.1507	46.0772	15.4021	25.873	12.9067	22.6459
LOC100911034	ENSRNOG00000019736	1	16.7413	12.2987	262.95	12.691	11.2384	11.2949	8.89383	168.593	8.58984
LOC100911769	ENSRNOG00000055809	1	56.502	34.8464	7.44197	3.46118	12.3622	131.431	6.46824	6.45333	7.02805
LOC100912571	ENSRNOG00000049598	1	497.008	46.1203	102.947	40.3805	420.314	37.9918	54.1715	66.9533	42.9492
LOC102553715	ENSRNOG00000045683	1	19.8803	12.2987	23.5662	4.61491	0	54.4206	0	0.806666	7.02805
LOC103689978	ENSRNOG00000024794	1	3.139	1.02489	31.0082	0	0	35.9382	3.23412	1.61333	0.780894
LOC103690018	ENSRNOG00000023386	1	54.4093	6.14937	105.428	10.3836	85.4115	13.3485	4.04265	13.7133	12.4943
LOC103690139	ENSRNOG00000056962	1	4.18533	8.19916	7.44197	1.15373	1.12384	1.0268	0.80853	0.806666	0.780894
LOC103692048	ENSRNOG00000051419	1	10.4633	6.14937	1.24033	0	0	0	0	0	0.780894
LOC108348078	ENSRNOG00000055012	1	265.769	249.049	133.955	55.379	182.061	50.3134	102.683	45.1733	43.7301
LOC108348139	ENSRNOG00000051002	1	80.5677	10.2489	83.102	8.0761	7.86685	11.2949	8.89383	9.67999	11.7134
LOC108350036	ENSRNOG00000046421	1	6.278	9.22405	7.44197	0	0	0	0	0	0
LOC312273	ENSRNOG00000013203	1	24.0657	23.5726	13.6436	2.30746	1.12384	3.08041	0	0	5.46626
LOC498155	ENSRNOG00000032693	1	11.5097	10.2489	4.96131	0	0	1.0268	0	0	0.780894
LOC685406	ENSRNOG00000033407	1	18.834	12.2987	12.4033	5.76864	8.99068	0	2.42559	3.22666	3.12358
LOC687707	ENSRNOG00000042847	1	42.8997	37.9211	70.6987	6.92237	6.74301	10.268	13.745	18.5533	11.7134
Ly6e	ENSRNOG00000007091	1	8205.35	4932.82	4755.42	2205.93	2647.76	1628.51	1947.75	2252.21	1132.3
Lypd6b	ENSRNOG00000004614	1	253.213	269.547	187.29	48.4566	42.7057	47.233	37.1924	53.24	44.511
Malrd1	ENSRNOG00000052916	1	6.278	6.14937	1.24033	0	0	0	0	0	0
Mcoln2	ENSRNOG00000015089	1	75.336	75.8422	68.2181	39.2268	22.4767	26.6969	23.4474	11.2933	36.702
Mettl21c	ENSRNOG00000011591	1	69.058	7.17426	16.1243	0	2.24767	2.05361	25.873	13.7133	0
MGC94199	ENSRNOG00000049287	1	24.0657	70.7177	22.3259	8.0761	11.2384	32.8577	9.70236	16.1333	9.37073
MGC94891	ENSRNOG00000011243	1	6.278	1.02489	6.20164	0	0	0	0	0	0
Mrgprg	ENSRNOG00000054026	1	27.2047	2.04979	70.6987	1.15373	14.6099	26.6969	0	0	3.12358
Mss51	ENSRNOG00000007632	1	931.237	183.456	1272.58	174.213	143.851	137.592	501.289	160.527	176.482
Mstn	ENSRNOG00000021294	1	39.7607	6.14937	68.2181	0	0	3.08041	23.4474	40.3333	0
Mug1	ENSRNOG00000037188	1	1344.54	1745.4	1471.03	647.242	297.816	548.314	469.756	282.333	878.506
Mx1	ENSRNOG00000001959	1	3899.68	2576.59	909.161	677.239	602.376	259.782	322.603	283.14	200.69
Mx2	ENSRNOG00000001963	1	4138.25	2446.42	1065.44	598.785	595.633	267.996	302.39	227.48	97.6118
Myh8	ENSRNOG00000050042	1	54.4093	4.09958	18.6049	0	0	0	9.70236	8.87333	0
Nanog	ENSRNOG00000008368	1	4.18533	12.2987	6.20164	1.15373	0	3.08041	0	0	0
Ncam2	ENSRNOG00000002126	1	8.37067	18.4481	16.1243	1.15373	1.12384	1.0268	6.46824	0.806666	0.780894
Ncmap	ENSRNOG00000048139	1	109.865	94.2903	91.7843	21.9208	31.4674	29.7773	38.0009	23.3933	31.2358
Necab1	ENSRNOG00000007256	1	115.097	207.029	104.188	48.4566	49.4488	84.198	40.4265	53.24	39.8256
Nhp2	ENSRNOG00000004247	1	4.18533	195.755	174.886	4.61491	3.37151	11.2949	8.0853	8.87333	7.02805
Nkapl	ENSRNOG00000056708	1	16.7413	13.3236	16.1243	3.46118	5.61918	2.05361	1.61706	2.42	0
Nlrp14	ENSRNOG00000023847	1	5.23167	5.12447	7.44197	0	0	1.0268	0	0.806666	0.780894
Nlrp5	ENSRNOG00000022994	1	3.139	11.2738	7.44197	0	0	1.0268	0	0	1.56179
Notum	ENSRNOG00000036680	1	247.981	211.128	209.616	58.8401	48.3249	66.7423	30.7241	25.8133	89.8029
Ntsr1	ENSRNOG00000028708	1	36.6217	23.5726	58.2954	1.15373	6.74301	34.9114	8.89383	16.1333	3.12358
Oas1a	ENSRNOG00000001369	1	1103.88	727.675	434.115	477.644	456.277	117.056	152.812	104.867	112.449
Oas1e	ENSRNOG00000031726	1	10.4633	11.2738	7.44197	6.92237	1.12384	0	3.23412	0	0
Oas1f	ENSRNOG00000033220	1	1231.53	856.812	725.592	686.468	643.958	123.217	294.305	129.873	135.876
Oas1h	ENSRNOG00000057769	1	19.8803	25.6224	21.0856	13.8447	2.24767	1.0268	0	1.61333	1.56179
Oas1i	ENSRNOG00000047076	1	167.413	95.3152	64.4971	36.9193	6.74301	6.16083	32.3412	3.22666	0.780894
Oasl2	ENSRNOG00000028814	1	2298.79	1492.25	819.857	994.514	873.22	275.184	620.142	333.96	274.875
Ostn	ENSRNOG00000030462	1	407.024	98.3899	723.112	21.9208	14.6099	28.7505	59.0227	37.1066	7.02805
P2rx6	ENSRNOG00000001873	1	69.058	0	112.87	1.15373	1.12384	3.08041	23.4474	58.8866	0.780894
Pcdh15	ENSRNOG00000000606	1	6.278	12.2987	8.6823	0	0	0	0	0	0
Pcgf1	ENSRNOG00000008360	1	15.695	34.8464	96.7456	1.15373	4.49534	3.08041	8.0853	1.61333	3.12358
PCOLCE2	ENSRNOG00000046848	1	5477.56	4402.95	3464.24	1083.35	1473.35	2640.94	1268.58	2198.97	1322.84
Pdcd5	ENSRNOG00000013250	1	9.417	173.207	223.259	2.30746	2.24767	4.10722	8.89383	11.2933	0.780894
Penk	ENSRNOG00000008943	1	392.375	565.742	388.223	113.065	89.9068	62.6351	112.386	33.0733	114.011
Piwil1	ENSRNOG00000000934	1	9.417	2.04979	9.92263	2.30746	0	0	0	0.806666	0
Pla2g2c	ENSRNOG00000016647	1	16.7413	1.02489	44.6518	3.46118	2.24767	9.24124	4.04265	7.26	0.780894
Plekhg4	ENSRNOG00000016479	1	304.483	314.643	236.903	51.9178	35.9627	35.9382	51.7459	47.5933	62.4716
Plpp4	ENSRNOG00000020424	1	26.1583	28.6971	42.1712	6.92237	20.229	4.10722	2.42559	2.42	0.780894
Pof1b	ENSRNOG00000004795	1	9.417	5.12447	6.20164	1.15373	1.12384	1.0268	0.80853	0	1.56179
Prkag3	ENSRNOG00000017248	1	424.811	4.09958	523.419	4.61491	4.49534	16.4289	159.28	405.753	0
Rcor2	ENSRNOG00000060849	1	17.7877	11.2738	27.2872	1.15373	0	1.0268	0	0.806666	3.12358
RGD1559441	ENSRNOG00000024953	1	6.278	1.02489	4.96131	0	0	0	0	0	0
RGD1560281	ENSRNOG00000059625	1	83.7067	163.983	62.0164	0	0	27.7237	35.5753	20.1667	38.2638
RGD1561667	ENSRNOG00000030145	1	49.1777	88.1409	32.2485	1.15373	3.37151	4.10722	0.80853	1.61333	0
RGD1562415	ENSRNOG00000052877	1	2.09267	9.22405	4.96131	0	0	1.0268	0	0	0
RGD1566159	ENSRNOG00000037684	1	4.18533	6.14937	6.20164	0	0	1.0268	0	0	0
Ripk4	ENSRNOG00000001618	1	13.6023	6.14937	24.8066	0	2.24767	6.16083	2.42559	1.61333	3.12358
Rplp2	ENSRNOG00000037607	1	365.17	185.506	486.209	85.3759	231.51	106.788	109.152	106.48	114.011
Rspo2	ENSRNOG00000037687	1	643.495	603.663	556.908	194.98	173.071	472.33	129.365	395.266	160.864
RT1-CE5	ENSRNOG00000000723	1	1722.26	1300.59	1315.99	681.853	683.292	402.507	366.264	388.006	635.648
RT1-N2	ENSRNOG00000029386	1	2130.33	1464.57	1359.4	80.761	95.526	361.435	261.964	279.913	142.904
RT1-S2	ENSRNOG00000029001	1	63.8263	3.07468	1.24033	1.15373	5.61918	17.4557	1.61706	10.4867	5.46626
RT1-S3	ENSRNOG00000000777	1	6564.7	4733.99	4186.11	2780.49	2892.75	1300.96	1938.05	1333.42	1572.72
RT1-T24-1	ENSRNOG00000032596	1	321.224	222.402	224.499	74.9923	77.5446	127.324	101.066	41.14	112.449
RT1-T24-3	ENSRNOG00000045924	1	3718.67	2077.46	2026.7	895.293	958.632	309.068	518.268	352.513	324.071
Rtp4	ENSRNOG00000028895	1	1466.96	929.58	638.769	289.586	360.751	149.913	204.558	200.86	106.983
Sbsn	ENSRNOG00000021015	1	170.552	120.938	96.7456	27.6895	38.2104	23.6165	24.2559	29.04	32.0167
Sccpdh	ENSRNOG00000037984	1	8.37067	28.6971	127.754	5.76864	17.9814	6.16083	8.0853	15.3267	5.46626
Septin14	ENSRNOG00000038495	1	5.23167	7.17426	8.6823	0	1.12384	1.0268	0	0	0
Serpina1	ENSRNOG00000032669	1	3249.91	2052.86	1979.56	494.949	647.329	1372.84	230.431	751.006	709.052
Serpini1	ENSRNOG00000010248	1	325.41	451.979	312.563	167.291	153.965	174.557	87.3212	76.6333	65.5951
Sfrp5	ENSRNOG00000014940	1	435.275	398.684	582.954	134.986	116.879	124.243	230.431	73.4066	115.572
Si	ENSRNOG00000031067	1	9.417	14.3485	6.20164	0	0	0	1.61706	0	0
Slc16a11	ENSRNOG00000018748	1	62.78	53.2945	115.351	26.5358	17.9814	18.4825	46.8947	18.5533	10.1516
Slc26a4	ENSRNOG00000058692	1	10.4633	12.2987	7.44197	1.15373	2.24767	5.13402	0	2.42	0.780894
Slc26a5	ENSRNOG00000011616	1	10.4633	9.22405	8.6823	1.15373	0	1.0268	0.80853	0	0
Slc26a7	ENSRNOG00000006096	1	30.3437	39.9709	13.6436	11.5373	3.37151	9.24124	4.04265	5.64666	10.1516
Slc28a2	ENSRNOG00000028668	1	3070.99	2312.16	2009.33	1039.51	1208.12	1271.18	965.385	1018.01	772.305
Slc35f2	ENSRNOG00000009014	1	211.359	194.73	145.118	68.07	49.4488	77.0103	47.7033	36.3	72.6232
Slc6a2	ENSRNOG00000016311	1	111.958	185.506	122.793	41.5342	33.7151	31.8309	23.4474	21.78	33.5785
Slco1a2	ENSRNOG00000047493	1	32.4363	32.7966	38.4502	8.0761	8.99068	2.05361	10.5109	0.806666	0.780894
Sln	ENSRNOG00000009047	1	23.0193	0	110.389	1.15373	2.24767	1.0268	15.3621	9.67999	0
Smoc2	ENSRNOG00000014166	1	3511.5	3795.19	2924.7	1390.24	739.484	1888.29	817.424	1549.61	1407.95
Smptb	ENSRNOG00000028033	1	6.278	5.12447	4.96131	0	0	0	0	0	0
Snorc	ENSRNOG00000016606	1	1796.55	1701.33	1815.84	679.546	534.946	709.522	419.627	454.96	811.349
Sox9	ENSRNOG00000002607	1	1109.11	1047.44	1162.19	434.956	212.405	876.891	283.794	442.86	448.233
Spag17	ENSRNOG00000037196	1	2.09267	11.2738	12.4033	0	0	3.08041	1.61706	0	0.780894
Spata17	ENSRNOG00000002504	1	10.4633	9.22405	4.96131	2.30746	3.37151	0	0	2.42	0.780894
Spetex-2F	ENSRNOG00000029659	1	14.6487	29.7219	11.163	2.30746	1.12384	1.0268	0.80853	0.806666	7.02805
Spp2	ENSRNOG00000053244	1	7.32433	14.3485	22.3259	2.30746	0	1.0268	0.80853	0.806666	3.90447
Stk31	ENSRNOG00000057554	1	9.417	9.22405	4.96131	1.15373	1.12384	0	0	0	1.56179
Sult1c2a	ENSRNOG00000042111	1	26.1583	20.4979	21.0856	0	0	1.0268	0.80853	0	1.56179
Sycp1	ENSRNOG00000016835	1	12.556	13.3236	8.6823	0	0	1.0268	0	0.806666	0.780894
Syt12	ENSRNOG00000019306	1	129.745	180.381	135.196	87.6834	41.5819	34.9114	33.1497	16.1333	57.0053
Tbcb	ENSRNOG00000045655	1	128.699	4.09958	9.92263	3.46118	4.49534	11.2949	1.61706	7.26	15.6179
Tdrd12	ENSRNOG00000012719	1	10.4633	9.22405	2.48066	1.15373	1.12384	1.0268	1.61706	0	0
Tecta	ENSRNOG00000031126	1	11.5097	13.3236	7.44197	1.15373	2.24767	4.10722	0.80853	0.806666	2.34268
Tex11	ENSRNOG00000025672	1	13.6023	4.09958	4.96131	1.15373	1.12384	0	0.80853	0	0
Tex15	ENSRNOG00000007748	1	4.18533	7.17426	4.96131	0	1.12384	0	0	0	0
Tex37	ENSRNOG00000006476	1	1.04633	11.2738	1.24033	0	1.12384	0	0	0	0
Tfap2b	ENSRNOG00000011823	1	21.973	36.8962	38.4502	14.9985	20.229	66.7423	5.65971	15.3267	7.02805
Tfap2c	ENSRNOG00000005246	1	16.7413	10.2489	22.3259	0	2.24767	4.10722	2.42559	4.84	1.56179
Tma7	ENSRNOG00000047225	1	427.95	57.3941	45.8922	24.2283	169.699	24.6433	20.2132	34.6866	19.5224
Tmc1	ENSRNOG00000051262	1	10.4633	8.19916	2.48066	0	0	0	1.61706	0	0
Tmem130	ENSRNOG00000025235	1	10.4633	11.2738	16.1243	1.15373	2.24767	1.0268	3.23412	0	0.780894
Tmem132b	ENSRNOG00000038406	1	35.5753	21.5228	16.1243	11.5373	6.74301	9.24124	3.23412	4.84	7.80894
Tmem207	ENSRNOG00000048672	1	5.23167	14.3485	2.48066	0	0	0	0	0	0.780894
Tmprss11e	ENSRNOG00000022255	1	3.139	3.07468	7.44197	0	0	0	0	0	0
Tmprss2	ENSRNOG00000001976	1	173.691	95.3152	55.8148	10.3836	16.8575	16.4289	12.9365	8.87333	3.90447
Tnfrsf11b	ENSRNOG00000008336	1	3007.16	3516.41	2086.23	1195.26	641.71	1620.3	687.25	1293.09	1239.28
Tnks2	ENSRNOG00000059776	1	17.7877	40.9958	157.522	14.9985	10.1145	33.8846	21.0218	28.2333	21.0841
Tsga10ip	ENSRNOG00000027564	1	37.668	36.8962	31.0082	16.1522	15.7337	5.13402	4.85118	1.61333	7.80894
Tsnaxip1	ENSRNOG00000018954	1	9.417	31.7717	9.92263	4.61491	2.24767	5.13402	3.23412	1.61333	2.34268
Tubb2b	ENSRNOG00000017445	1	150.672	125.037	162.483	31.1507	57.3156	55.4474	38.0009	51.6266	39.8256
Uba7	ENSRNOG00000029195	1	1007.62	630.31	576.753	326.505	322.541	181.744	255.495	177.467	295.178
Unc80	ENSRNOG00000028362	1	7.32433	12.2987	9.92263	1.15373	0	2.05361	0	1.61333	1.56179
Usp18	ENSRNOG00000037198	1	2011.05	1281.12	709.468	327.659	276.463	144.779	177.068	167.787	79.6512
Vill	ENSRNOG00000011446	1	46.0387	56.3692	63.2568	24.2283	34.8389	6.16083	24.2559	14.52	14.0561
Vom2r44	ENSRNOG00000010268	1	52.3167	53.2945	48.3728	11.5373	5.61918	26.6969	6.46824	1.61333	29.674
Vsig4	ENSRNOG00000038132	1	4226.14	3335.01	1886.54	441.878	694.53	3013.67	374.349	1189.83	971.433
Vstm2b	ENSRNOG00000017456	1	10.4633	13.3236	3.72099	0	0	0	4.85118	7.26	1.56179
Wdr49	ENSRNOG00000024628	1	6.278	10.2489	6.20164	1.15373	2.24767	0	0	0.806666	0
Wdr64	ENSRNOG00000038083	1	2.09267	6.14937	12.4033	1.15373	2.24767	0	0	0.806666	0
Wnk4	ENSRNOG00000020441	1	192.525	254.174	395.665	63.4551	44.9534	55.4474	50.1289	46.7866	83.5557
Wnt7a	ENSRNOG00000048782	1	5.23167	7.17426	4.96131	0	1.12384	1.0268	0.80853	0	0
Zfp385c	ENSRNOG00000025370	1	174.738	149.635	96.7456	51.9178	70.8016	50.3134	37.1924	42.7533	60.1289
Zfp622	ENSRNOG00000059443	1	1.04633	39.9709	24.8066	2.30746	2.24767	2.05361	0	2.42	0.780894
Zic4	ENSRNOG00000014871	1	15.695	19.473	9.92263	1.15373	0	2.05361	0	10.4867	0
Zscan4f	ENSRNOG00000028214	1	5.23167	6.14937	3.72099	0	0	0	0	0	0
Abca13	ENSRNOG00000025645	2	7.32433	20.4979	14.8839	153.446	121.374	48.2598	88.1298	10.4867	58.5671
Abca9	ENSRNOG00000059326	2	24.0657	26.6473	38.4502	95.7595	53.9441	89.332	89.7468	131.487	81.213
Abcb7	ENSRNOG00000002790	2	58.5947	86.0912	70.6987	243.437	221.396	182.771	263.581	227.48	277.998
Actg2	ENSRNOG00000029401	2	71.1507	54.3194	254.267	159.215	630.472	512.375	675.122	444.473	224.898
Adam12	ENSRNOG00000018384	2	23.0193	33.8215	34.7292	342.657	188.804	182.771	162.515	112.933	253.01
Adamts13	ENSRNOG00000005780	2	11.5097	18.4481	14.8839	233.053	162.956	164.289	228.005	93.5733	329.537
Agps	ENSRNOG00000001547	2	43.946	66.6182	52.0938	341.504	307.931	322.417	265.198	211.347	295.959
Akap5	ENSRNOG00000006410	2	3.139	2.04979	3.72099	19.6134	13.486	7.18763	22.6388	8.06666	14.837
Aldh1b1	ENSRNOG00000011497	2	4.18533	7.17426	4.96131	53.0715	23.6005	20.5361	61.4483	1.61333	42.9492
Alg10	ENSRNOG00000014511	2	11.5097	10.2489	11.163	200.749	106.764	146.833	119.662	117.773	152.274
Ammecr1	ENSRNOG00000022166	2	8.37067	14.3485	8.6823	88.8371	52.8203	89.332	69.5336	26.62	89.8029
Arhgap26	ENSRNOG00000013920	2	19.8803	28.6971	31.0082	201.902	148.346	84.198	114.811	69.3733	142.904
Atp13a3	ENSRNOG00000001724	2	4.18533	3.07468	0	62.3013	48.3249	51.3402	40.4265	18.5533	59.348
Avl9	ENSRNOG00000013314	2	16.7413	18.4481	23.5662	144.216	82.04	127.324	76.0018	75.0199	99.1736
B3gnt6	ENSRNOG00000014471	2	3.139	9.22405	7.44197	24.2283	42.7057	29.7773	33.1497	4.03333	57.0053
Bach2	ENSRNOG00000006170	2	50.224	47.1452	55.8148	350.733	204.538	214.602	199.707	48.4	345.155
Bad	ENSRNOG00000021147	2	16.7413	13.3236	24.8066	284.971	261.854	393.266	371.115	409.786	327.976
Bdp1	ENSRNOG00000017864	2	197.757	177.307	148.839	673.777	621.481	546.26	633.079	546.113	541.941
Bglap	ENSRNOG00000019607	2	1703.43	1444.08	2103.6	8956.39	4194.15	4727.41	7577.54	1305.99	8965.45
Birc6	ENSRNOG00000027191	2	156.95	129.137	160.002	1034.89	808.038	854.301	677.548	684.053	906.618
Calcr	ENSRNOG00000010053	2	1.04633	1.02489	0	85.3759	77.5446	9.24124	25.0644	12.1	15.6179
Cbl	ENSRNOG00000008444	2	24.0657	43.0456	35.9695	364.578	258.482	225.897	201.324	91.1533	288.931
Ccn4	ENSRNOG00000007078	2	30.3437	38.946	26.0469	152.292	76.4208	122.19	122.897	91.9599	157.741
Ccr3	ENSRNOG00000006736	2	19.8803	84.0414	57.0551	278.049	232.634	105.761	324.22	23.3933	193.662
Cd207	ENSRNOG00000013222	2	1.04633	1.02489	1.24033	1.15373	5.61918	21.5629	0.80853	16.94	12.4943
Cdh16	ENSRNOG00000012222	2	1.04633	0	0	6.92237	3.37151	4.10722	6.46824	4.84	17.1797
Cecr2	ENSRNOG00000011566	2	100.448	138.361	151.32	686.468	387.723	346.033	502.097	104.06	711.395
Cep350	ENSRNOG00000003882	2	102.541	129.137	114.11	670.316	516.964	528.804	468.947	438.02	560.682
Cep85l	ENSRNOG00000000414	2	24.0657	23.5726	44.6518	93.452	86.5353	138.619	118.045	147.62	89.022
Cers6	ENSRNOG00000024595	2	24.0657	40.9958	23.5662	227.284	170.823	99.6	143.918	77.4399	110.106
Clcn5	ENSRNOG00000002862	2	3.139	7.17426	2.48066	72.6849	24.7244	45.1794	50.1289	41.9466	56.2244
Col1a1	ENSRNOG00000003897	2	34937.1	27488.7	29993.6	199682	94714.6	187416	160601	169527	165271
Col3a1	ENSRNOG00000003357	2	34271.6	26204.5	23839.1	54917.5	54110.4	158380	59680.8	162152	65593.6
Col6a6	ENSRNOG00000023007	2	69.058	56.3692	49.6131	184.597	210.157	517.509	180.302	709.06	81.9939
Cpeb4	ENSRNOG00000033169	2	114.05	158.859	168.685	882.602	625.976	589.386	809.338	375.906	814.473
Cpne3	ENSRNOG00000006298	2	201.942	312.593	222.019	1102.96	930.536	863.543	1001.77	467.06	841.804
Cpz	ENSRNOG00000008947	2	142.301	108.639	112.87	417.65	232.634	595.547	498.863	433.986	302.987
Cracr2a	ENSRNOG00000053449	2	0	2.04979	1.24033	21.9208	19.1052	14.3753	25.873	3.22666	14.837
Cthrc1	ENSRNOG00000004578	2	138.116	132.211	86.823	389.96	186.557	508.268	333.923	763.913	367.02
Ctrb1	ENSRNOG00000019068	2	3.139	0	1.24033	71.5312	80.9161	2.05361	0	0	0.780894
Cysltr1	ENSRNOG00000037845	2	15.695	24.5975	31.0082	85.3759	105.641	113.975	87.3212	129.873	47.6346
Dach1	ENSRNOG00000008834	2	11.5097	16.3983	26.0469	68.07	97.7737	67.7691	91.3639	56.4666	81.213
Dennd1b	ENSRNOG00000011063	2	9.417	10.2489	17.3646	130.371	77.5446	109.868	85.7042	135.52	90.5838
Deptor	ENSRNOG00000004328	2	48.1313	45.0954	78.1407	133.832	131.489	154.021	181.111	244.42	149.151
Dnase2b	ENSRNOG00000016262	2	37.668	103.514	38.4502	162.676	173.071	131.431	312.901	25.0066	245.982
Dpysl3	ENSRNOG00000018992	2	182.062	171.157	152.56	543.406	345.017	750.594	439.032	936.539	555.997
Dync1h1	ENSRNOG00000006178	2	566.066	568.817	455.201	2122.86	1716.1	2274.37	1496.59	1775.47	1973.32
Ear1	ENSRNOG00000025515	2	0	49.1949	18.6049	708.389	775.446	649.967	529.587	32.2666	920.675
Edem3	ENSRNOG00000028358	2	84.753	81.9916	114.11	464.953	384.352	544.206	451.968	392.846	464.632
Eea1	ENSRNOG00000021681	2	156.95	129.137	136.436	501.872	473.135	625.324	476.224	650.98	506.8
Eno2	ENSRNOG00000013141	2	6.278	12.2987	7.44197	33.4581	39.3342	7.18763	4.85118	5.64666	3.12358
Entpd3	ENSRNOG00000018982	2	4.18533	4.09958	4.96131	57.6864	20.229	8.21444	80.853	8.06666	32.7976
Epx	ENSRNOG00000008707	2	92.0773	1265.75	404.347	15551.1	15298.8	9820.36	8998.13	563.053	15135.3
Fam102b	ENSRNOG00000027540	2	13.6023	17.4232	18.6049	63.4551	43.8296	111.922	78.4274	113.74	89.022
Fam111a	ENSRNOG00000012067	2	303.437	597.514	445.278	15744.9	14334.5	10621.3	883.723	75.0199	8686.67
Fam126a	ENSRNOG00000010517	2	77.4287	97.365	85.5827	252.667	210.157	535.992	274.9	375.1	338.908
Fam199x	ENSRNOG00000049849	2	1.04633	0	2.48066	14.9985	19.1052	16.4289	21.0218	20.9733	24.9886
Fat4	ENSRNOG00000028335	2	35.5753	26.6473	43.4115	175.367	113.507	183.798	153.621	239.58	140.561
Fbn2	ENSRNOG00000043219	2	19.8803	28.6971	17.3646	130.371	41.5819	23.6165	36.3838	166.98	42.9492
Foxo3	ENSRNOG00000000299	2	175.784	224.452	282.795	958.748	919.297	615.056	792.359	305.726	1062.02
Fpr1	ENSRNOG00000011174	2	29.2973	130.162	32.2485	320.736	259.606	162.235	353.328	23.3933	240.515
Fsd1l	ENSRNOG00000059876	2	9.417	10.2489	21.0856	29.9969	31.4674	50.3134	45.2777	49.2066	62.4716
Gal	ENSRNOG00000015156	2	5.23167	12.2987	7.44197	44.9954	83.1638	2.05361	4.04265	2.42	17.1797
Gcnt4	ENSRNOG00000055451	2	6.278	4.09958	0	27.6895	23.6005	19.5093	29.1071	10.4867	24.2077
Gfap	ENSRNOG00000002919	2	21.973	35.8713	27.2872	204.21	203.414	28.7505	49.3203	12.9067	64.0333
Gprc5d	ENSRNOG00000008439	2	1.04633	10.2489	0	27.6895	31.4674	8.21444	29.1071	3.22666	21.865
Grin3a	ENSRNOG00000005723	2	0	0	2.48066	28.8432	15.7337	28.7505	13.745	86.3133	18.7415
Hba-a1	ENSRNOG00000045989	2	14.6487	20.4979	22.3259	3454.26	3652.46	1384.13	2330.99	393.653	6032.41
Hipk3	ENSRNOG00000011358	2	133.931	120.938	187.29	835.299	703.521	899.481	909.596	1187.41	847.27
Ifit1	ENSRNOG00000019050	2	71.1507	229.576	167.444	1475.62	1510.43	92.4124	294.305	14.52	185.853
Ikzf3	ENSRNOG00000007200	2	30.3437	63.5435	18.6049	368.039	204.538	131.431	156.855	37.9133	181.168
Il5ra	ENSRNOG00000005954	2	7.32433	35.8713	8.6823	124.603	115.755	102.68	63.8739	1.61333	173.359
Inhba	ENSRNOG00000014320	2	47.085	66.6182	58.2954	199.595	140.479	483.625	196.473	310.566	224.117
Inpp4b	ENSRNOG00000018382	2	20.9267	16.3983	22.3259	95.7595	60.6871	105.761	79.2359	109.707	98.3927
Itga1	ENSRNOG00000053550	2	47.085	66.6182	45.8922	249.205	243.872	317.283	297.539	287.98	258.476
Itga2	ENSRNOG00000058111	2	18.834	31.7717	28.5276	144.216	86.5353	138.619	71.1506	98.4133	121.039
Itga4	ENSRNOG00000004861	2	127.653	179.357	140.157	770.691	601.252	407.641	515.842	187.953	773.085
Itgb8	ENSRNOG00000006569	2	70.1043	44.0705	52.0938	133.832	153.965	386.079	153.621	244.42	151.494
Jhy	ENSRNOG00000008138	2	1.04633	3.07468	7.44197	14.9985	12.3622	51.3402	4.85118	0	13.2752
Kcnk6	ENSRNOG00000049868	2	2.09267	1.02489	1.24033	3.46118	13.486	10.268	22.6388	3.22666	15.6179
Kif21b	ENSRNOG00000008471	2	47.085	120.938	59.5358	474.182	373.113	259.782	305.624	87.1199	335.004
Klhl11	ENSRNOG00000016921	2	23.0193	32.7966	31.0082	205.364	171.947	209.468	153.621	133.907	156.96
Larp4b	ENSRNOG00000015888	2	137.07	210.103	187.29	715.312	614.738	554.474	641.973	368.646	676.255
Lcn2	ENSRNOG00000013973	2	85.7993	306.444	281.555	4606.84	5846.19	1434.45	3069.99	194.407	3021.28
Lifr	ENSRNOG00000011696	2	132.884	118.888	148.839	817.993	551.803	700.281	821.466	470.286	901.933
Lilrb3	ENSRNOG00000046683	2	121.375	180.381	100.467	799.534	719.255	188.932	182.728	24.2	104.64
Lmbrd2	ENSRNOG00000054751	2	16.7413	35.8713	16.1243	166.137	101.145	133.485	107.534	111.32	117.134
Lnpep	ENSRNOG00000047387	2	3.139	5.12447	2.48066	88.8371	49.4488	17.4557	15.3621	5.64666	20.3033
LOC100361866	ENSRNOG00000053457	2	0	10.2489	1.24033	81.9147	51.6964	58.5279	33.9583	3.22666	74.9659
LOC100365008	ENSRNOG00000043023	2	371.448	259.298	369.618	182.289	3066.95	169.423	259.538	410.593	324.071
LOC100909750	ENSRNOG00000009371	2	9.417	11.2738	16.1243	12.691	8.99068	116.029	55.7886	12.1	104.64
LOC100910130	ENSRNOG00000045790	2	7.32433	31.7717	9.92263	26.5358	153.965	7.18763	9.70236	7.26	7.02805
LOC100910446	ENSRNOG00000048248	2	11.5097	8.19916	6.20164	10.3836	11.2384	190.986	17.7877	155.687	12.4943
LOC100910717	ENSRNOG00000052664	2	8.37067	12.2987	12.4033	63.4551	60.6871	85.2248	36.3838	12.9067	8.58984
LOC100912042	ENSRNOG00000047187	2	52.3167	33.8215	16.1243	6.92237	66.3063	143.753	20.2132	7.26	5.46626
LOC102552640	ENSRNOG00000021183	2	4.18533	6.14937	7.44197	40.3805	19.1052	25.6701	38.8094	40.3333	39.0447
LOC103689971	ENSRNOG00000045721	2	35.5753	66.6182	7.44197	128.064	135.984	27.7237	143.918	77.4399	179.606
LOC103690033	ENSRNOG00000052977	2	3.139	4.09958	1.24033	44.9954	55.0679	7.18763	4.85118	27.4266	3.90447
LOC103690108	ENSRNOG00000047706	2	6.278	3.07468	4.96131	1524.08	1933	5.13402	1260.5	1266.47	1335.33
LOC103690163	ENSRNOG00000046305	2	0	0	0	2.30746	2.24767	8.21444	0	0	0
LOC103690175	ENSRNOG00000048650	2	0	19.473	2.48066	78.4535	26.972	17.4557	2.42559	0	3.90447
LOC108348062	ENSRNOG00000040153	2	8.37067	14.3485	12.4033	173.059	57.3156	467.196	3.23412	18.5533	94.4882
LOC681355	ENSRNOG00000039063	2	4.18533	23.5726	6.20164	116.527	76.4208	53.3938	75.1933	29.8466	90.5838
Lrch2	ENSRNOG00000029582	2	2.09267	4.09958	3.72099	9.22983	10.1145	13.3485	10.5109	25.8133	17.1797
Lrrc58	ENSRNOG00000027151	2	28.251	19.473	26.0469	251.513	211.281	237.192	179.494	241.193	197.566
Ly6g6e	ENSRNOG00000027157	2	4.18533	6.14937	12.4033	32.3044	22.4767	11.2949	5.65971	0.806666	7.02805
Lyc2	ENSRNOG00000034139	2	55.4557	84.0414	62.0164	1171.03	1268.81	944.66	174.642	104.867	1103.4
Marf1	ENSRNOG00000056248	2	2.09267	12.2987	12.4033	39.2268	67.4301	24.6433	16.1706	12.1	94.4882
Matn3	ENSRNOG00000056141	2	9.417	23.5726	16.1243	110.758	19.1052	28.7505	25.873	140.36	56.2244
Matn4	ENSRNOG00000014021	2	13.6023	12.2987	26.0469	91.1445	40.4581	33.8846	16.1706	183.113	40.6065
Mbnl1	ENSRNOG00000014076	2	328.549	316.692	391.944	1421.39	1327.25	1567.93	1242.71	1161.6	1525.87
Mcpt10	ENSRNOG00000049991	2	392.375	884.484	302.64	1849.43	1006.96	855.328	3268.08	167.787	2280.21
Megf9	ENSRNOG00000005932	2	89.9847	229.576	160.002	1045.28	824.895	520.59	885.34	167.787	709.833
Mib1	ENSRNOG00000013281	2	86.8457	99.4148	97.986	373.808	312.426	430.231	325.029	312.18	401.38
Mob1b	ENSRNOG00000010996	2	16.7413	36.8962	37.2099	283.817	224.767	311.122	226.388	212.153	308.453
Msln	ENSRNOG00000019445	2	3.139	7.17426	2.48066	17.3059	25.8482	370.676	37.1924	70.18	162.426
N4bp2	ENSRNOG00000027152	2	60.6873	88.1409	53.3341	276.895	191.052	315.229	227.197	249.26	286.588
Naip2	ENSRNOG00000033693	2	33.4827	71.7426	47.1325	521.485	428.181	148.887	357.37	162.14	203.033
Natd1	ENSRNOG00000050567	2	0	1.02489	2.48066	61.1476	1.12384	0	3.23412	10.4867	2.34268
Ncoa2	ENSRNOG00000007975	2	53.363	83.0165	88.0633	476.49	419.191	403.534	367.073	292.82	435.739
Nr4a3	ENSRNOG00000005964	2	25.112	11.2738	39.6905	66.9162	101.145	213.575	10.5109	26.62	49.1963
Nufip2	ENSRNOG00000024964	2	54.4093	67.6431	76.9004	302.277	238.253	328.577	247.41	172.627	255.352
Olr292	ENSRNOG00000036647	2	15.695	6.14937	6.20164	12.691	34.8389	29.7773	21.0218	62.92	32.0167
Osbpl8	ENSRNOG00000026962	2	102.541	148.61	90.544	641.473	525.955	450.767	516.651	329.926	548.969
Pag1	ENSRNOG00000061328	2	1.04633	14.3485	1.24033	54.2252	43.8296	24.6433	24.2559	18.5533	30.4549
Phex	ENSRNOG00000023440	2	76.3823	111.714	63.2568	549.175	280.959	496.973	300.773	129.067	372.487
Pla2g4c	ENSRNOG00000026764	2	2.09267	2.04979	2.48066	72.6849	67.4301	28.7505	72.7677	2.42	74.185
Polr2i	ENSRNOG00000020799	2	3.139	0	6.20164	40.3805	1.12384	2.05361	55.7886	1.61333	3.12358
Postn	ENSRNOG00000012660	2	913.449	766.621	674.739	1532.15	1369.96	4028.15	1996.26	9150.01	1245.53
Ppcdc	ENSRNOG00000053404	2	4.18533	3.07468	3.72099	8.0761	11.2384	20.5361	4.04265	1.61333	2.34268
Prg2	ENSRNOG00000008394	2	319.132	2227.1	733.034	22768.8	24443.4	16549	14488.9	989.779	24449
Prg3	ENSRNOG00000037908	2	12.556	398.684	141.397	4816.82	4903.29	3338.14	3008.54	211.347	5305.4
Proc	ENSRNOG00000014376	2	3.139	0	0	8.0761	4.49534	4.10722	4.04265	2.42	24.2077
Prss34	ENSRNOG00000018466	2	26.1583	51.2447	16.1243	469.567	375.361	531.885	953.257	33.88	81.9939
Prss35	ENSRNOG00000025184	2	42.8997	55.3443	73.1794	294.201	151.718	178.664	221.537	174.24	214.746
Ptbp3	ENSRNOG00000016334	2	177.877	195.755	197.212	1419.09	951.889	982.652	900.702	472.706	1043.27
Ptx4	ENSRNOG00000060934	2	5.23167	1.02489	1.24033	25.382	15.7337	14.3753	16.9791	57.2733	10.9325
Rag1	ENSRNOG00000004630	2	142.301	188.581	172.406	1312.94	746.227	708.495	742.23	33.0733	1292.38
Rest	ENSRNOG00000002074	2	72.197	104.539	96.7456	419.957	403.457	462.062	379.201	317.02	486.497
Rictor	ENSRNOG00000011341	2	58.5947	59.4439	63.2568	271.126	215.776	269.023	203.75	170.207	238.954
Rnase17	ENSRNOG00000050295	2	0	56.3692	18.6049	394.575	411.324	495.947	416.393	25.8133	680.94
Rnase3	ENSRNOG00000031445	2	1.04633	79.9418	24.8066	46.1491	33.7151	301.881	35.5753	1.61333	92.9264
Ro60	ENSRNOG00000003434	2	40.807	26.6473	34.7292	169.598	158.461	269.023	211.835	216.187	183.51
Romo1	ENSRNOG00000019823	2	9.417	9.22405	6.20164	4.61491	5.61918	403.534	8.89383	12.1	6.24716
Rp2	ENSRNOG00000025428	2	38.7143	69.6928	34.7292	252.667	157.337	180.718	158.472	134.713	194.443
RT1-M2	ENSRNOG00000049590	2	10.4633	15.3734	3.72099	86.5296	104.517	53.3938	29.1071	37.1066	93.7073
Sass6	ENSRNOG00000015211	2	6.278	4.09958	13.6436	70.3774	35.9627	21.5629	42.0436	12.1	53.1008
Selenbp1	ENSRNOG00000053812	2	151.718	32.7966	264.19	373.808	531.574	25.6701	46.8947	12.9067	45.2919
Serpinb11	ENSRNOG00000002583	2	0	0	0	48.4566	24.7244	44.1526	23.4474	4.84	74.185
Setbp1	ENSRNOG00000016208	2	15.695	16.3983	13.6436	86.5296	59.5633	89.332	42.0436	89.5399	49.9772
Sgms2	ENSRNOG00000011284	2	80.5677	107.614	73.1794	440.724	248.368	271.076	307.241	162.14	361.554
Sh2d1b	ENSRNOG00000031599	2	5.23167	2.04979	7.44197	50.764	29.2197	27.7237	39.618	15.3267	28.8931
Siglec5	ENSRNOG00000021474	2	75.336	167.058	84.3423	1014.13	897.944	522.644	598.312	208.927	650.485
Skil	ENSRNOG00000009899	2	64.8727	77.892	79.381	408.42	371.989	387.105	271.666	300.08	395.913
Slc13a5	ENSRNOG00000014870	2	12.556	18.4481	6.20164	68.07	38.2104	14.3753	85.7042	20.1667	64.8142
Slc4a7	ENSRNOG00000005957	2	23.0193	30.7468	28.5276	211.132	130.365	140.672	135.024	125.033	167.892
Slc8a1	ENSRNOG00000008479	2	35.5753	33.8215	54.5745	184.597	142.727	173.53	170.6	157.3	106.983
Sost	ENSRNOG00000020805	2	26.1583	223.427	43.4115	1196.42	607.995	511.349	375.966	77.4399	703.586
Spaca5	ENSRNOG00000045622	2	1.04633	0	1.24033	5.76864	5.61918	5.13402	6.46824	14.52	1.56179
Spopl	ENSRNOG00000005070	2	38.7143	37.9211	31.0082	160.368	112.384	155.047	126.939	193.6	130.409
St8sia4	ENSRNOG00000019128	2	44.9923	101.465	60.7761	493.796	293.321	202.28	292.688	86.3133	299.083
Stfa2l1	ENSRNOG00000033929	2	0	0	0	17.3059	11.2384	11.2949	0.80853	0	0
Ston2	ENSRNOG00000004458	2	16.7413	9.22405	22.3259	84.2222	66.3063	71.8763	72.7677	87.9266	85.1175
Tab3	ENSRNOG00000003643	2	11.5097	5.12447	6.20164	101.528	91.0307	85.2248	93.7895	37.1066	117.134
Tap2	ENSRNOG00000000455	2	18.834	24.5975	16.1243	119.988	125.87	92.4124	212.643	107.287	19.5224
Tasor	ENSRNOG00000014750	2	103.587	151.684	152.56	609.169	518.088	517.509	467.33	398.493	587.233
Tet3	ENSRNOG00000011387	2	44.9923	70.7177	43.4115	309.199	231.51	256.701	188.387	135.52	260.819
Tiam1	ENSRNOG00000021569	2	78.475	133.236	73.1794	638.012	418.067	250.54	371.115	115.353	463.851
Tlr5	ENSRNOG00000022067	2	24.0657	69.6928	35.9695	287.278	211.281	173.53	190.005	77.4399	188.196
Tmed8	ENSRNOG00000045857	2	3.139	11.2738	2.48066	38.073	37.0866	60.5815	28.2985	33.0733	37.4829
Tmem170b	ENSRNOG00000031495	2	15.695	8.19916	1.24033	71.5312	40.4581	55.4474	38.0009	45.1733	46.8537
Triap1	ENSRNOG00000001160	2	0	0	1.24033	2.30746	25.8482	1.0268	0.80853	0.806666	0.780894
Ubald1	ENSRNOG00000046295	2	4.18533	1.02489	1.24033	12.691	5.61918	91.3856	2.42559	5.64666	7.02805
Uhmk1	ENSRNOG00000002941	2	58.5947	63.5435	76.9004	395.729	279.835	337.819	296.73	234.74	417.779
Uprt	ENSRNOG00000021552	2	2.09267	7.17426	4.96131	53.0715	24.7244	63.6619	29.9156	37.9133	35.9211
Vpreb2	ENSRNOG00000001839	2	5.23167	16.3983	18.6049	96.9132	82.04	75.9835	54.1715	0.806666	147.589
Vps13a	ENSRNOG00000025539	2	20.9267	22.5477	18.6049	317.275	292.197	271.076	179.494	185.533	256.133
Wdr77	ENSRNOG00000016394	2	4.18533	6.14937	9.92263	35.7656	17.9814	27.7237	4.85118	4.03333	3.90447
Xiap	ENSRNOG00000006967	2	96.2627	104.539	71.9391	430.341	379.856	411.749	386.477	280.72	390.447
Yod1	ENSRNOG00000025704	2	18.834	29.7219	31.0082	155.753	151.718	113.975	165.749	44.3666	237.392
Ythdc2	ENSRNOG00000039241	2	42.8997	34.8464	33.4889	170.752	165.204	165.316	132.599	104.867	145.246
Zbtb41	ENSRNOG00000011137	2	23.0193	29.7219	18.6049	132.679	92.1545	123.217	101.875	91.9599	99.9545
Zfp260	ENSRNOG00000020762	2	24.0657	19.473	23.5662	56.5327	44.9534	32.8577	23.4474	32.2666	27.3313
Zfp445	ENSRNOG00000025554	2	80.5677	74.8173	93.0247	443.032	364.123	402.507	341.2	243.613	350.622
Zfp871	ENSRNOG00000004947	2	16.7413	18.4481	16.1243	141.909	89.9068	120.136	105.109	70.18	109.325
Zyg11b	ENSRNOG00000010859	2	61.7337	68.6679	75.66	204.21	143.851	205.361	207.792	326.7	195.224
AC119580.1	ENSRNOG00000061868	3	21.973	2.04979	54.5745	0	4.49534	6.16083	37.1924	153.267	2.34268
Acacb	ENSRNOG00000000658	3	400.746	129.137	760.321	126.91	227.015	188.932	623.377	1454.42	106.983
Acsl6	ENSRNOG00000026745	3	210.313	36.8962	348.532	11.5373	11.2384	37.9918	346.859	1051.09	19.5224
Actc1	ENSRNOG00000008536	3	43.946	1.02489	24.8066	0	0	3.08041	62.2568	116.16	7.02805
Actn2	ENSRNOG00000017833	3	2403.43	14.3485	2506.7	33.4581	25.8482	82.1444	4999.14	12965.5	13.2752
Adamts20	ENSRNOG00000033397	3	15.695	8.19916	29.7679	1.15373	1.12384	3.08041	19.4047	112.933	4.68537
Adamts8	ENSRNOG00000005574	3	9.417	9.22405	14.8839	27.6895	7.86685	18.4825	131.79	1153.53	8.58984
Agbl1	ENSRNOG00000022610	3	14.6487	1.02489	33.4889	0	1.12384	3.08041	57.4056	241.193	2.34268
Agl	ENSRNOG00000016214	3	2050.81	499.124	3431.99	841.068	663.063	779.345	2922.03	7182.56	605.193
Akap6	ENSRNOG00000004841	3	84.753	32.7966	131.475	61.1476	74.1731	75.9835	228.005	619.52	47.6346
Aldh1a1	ENSRNOG00000017619	3	118.236	5.12447	236.903	9.22983	5.61918	10.268	346.051	1052.7	6.24716
Aldh1l1	ENSRNOG00000047023	3	152.765	70.7177	312.563	48.4566	97.7737	44.1526	236.091	625.973	93.7073
Alpk2	ENSRNOG00000017421	3	93.1237	4.09958	160.002	16.1522	3.37151	14.3753	164.94	621.133	6.24716
Alpk3	ENSRNOG00000011659	3	1172.94	49.1949	1298.62	39.2268	39.3342	109.868	1385.01	3845.38	35.1402
Amdhd1	ENSRNOG00000005266	3	4.18533	2.04979	0	4.61491	1.12384	7.18763	39.618	0.806666	18.7415
Amot	ENSRNOG00000007345	3	165.321	113.763	359.695	101.528	92.1545	100.627	303.199	613.873	95.2691
Amy1a	ENSRNOG00000033529	3	2.09267	0	1.24033	1.15373	0	3.08041	11.3194	21.78	1.56179
Ankrd1	ENSRNOG00000018598	3	376.68	28.6971	63.2568	17.3059	21.3529	28.7505	193.239	4333.41	15.6179
Ankrd2	ENSRNOG00000013840	3	108.819	7.17426	17.3646	8.0761	5.61918	4.10722	207.792	137.133	0.780894
Ankrd23	ENSRNOG00000016151	3	2538.4	17.4232	2556.32	36.9193	34.8389	134.511	4281.17	12373.5	15.6179
Ano5	ENSRNOG00000015972	3	32.4363	11.2738	52.0938	18.4597	11.2384	20.5361	114.811	331.54	3.90447
Aqp4	ENSRNOG00000016043	3	156.95	2.04979	558.148	3.46118	2.24767	7.18763	320.178	1140.63	0.780894
Asb2	ENSRNOG00000051619	3	912.403	43.0456	731.794	26.5358	65.1824	67.7691	928.192	2690.23	28.8931
Atp1a2	ENSRNOG00000007290	3	3051.11	728.7	4594.18	702.621	982.232	844.033	4034.56	9980.88	484.935
Atp1b4	ENSRNOG00000007059	3	118.236	11.2738	62.0164	6.92237	3.37151	6.16083	146.344	371.873	6.24716
Atp2b3	ENSRNOG00000061304	3	55.4557	2.04979	89.3037	4.61491	3.37151	0	86.5127	250.873	0
C1qtnf3	ENSRNOG00000018570	3	43.946	43.0456	28.5276	280.356	28.0959	181.744	103.492	742.133	115.572
Cacna2d1	ENSRNOG00000033531	3	251.12	79.9418	353.494	138.447	164.08	236.165	567.588	1652.05	137.437
Cap2	ENSRNOG00000043350	3	295.066	21.5228	331.168	19.6134	35.9627	47.233	282.177	884.913	13.2752
Capns1	ENSRNOG00000045747	3	25.112	185.506	14.8839	33.4581	28.0959	27.7237	36.3838	648.56	24.9886
Ccdc142	ENSRNOG00000022326	3	6.278	8.19916	8.6823	6.92237	3.37151	7.18763	29.1071	4.03333	70.2805
Cdnf	ENSRNOG00000026493	3	84.753	8.19916	186.049	18.4597	19.1052	49.2866	241.75	690.506	15.6179
Chodl	ENSRNOG00000001915	3	39.7607	12.2987	18.6049	9.22983	5.61918	27.7237	84.0871	489.646	0.780894
Ckmt2	ENSRNOG00000055450	3	1094.46	2.04979	1836.93	8.0761	4.49534	48.2598	1602.51	7191.43	0
Clip4	ENSRNOG00000008806	3	62.78	6.14937	95.5053	8.0761	8.99068	13.3485	90.5553	325.893	12.4943
Cmya5	ENSRNOG00000023803	3	5350.95	136.311	8739.36	192.673	170.823	528.804	8002.02	22967.4	89.8029
Coch	ENSRNOG00000005286	3	35.5753	40.9958	13.6436	19.6134	7.86685	29.7773	8.89383	553.373	6.24716
Coq8a	ENSRNOG00000043201	3	1686.69	422.257	2721.28	464.953	577.651	440.499	2852.49	9763.08	478.688
Cpt1b	ENSRNOG00000010438	3	415.394	95.3152	791.33	73.8386	88.783	98.5732	670.271	1862.59	81.9939
Crhr2	ENSRNOG00000011145	3	36.6217	30.7468	138.917	14.9985	51.6964	23.6165	84.8956	269.426	32.7976
Cryab	ENSRNOG00000010524	3	3082.5	100.44	2321.9	115.373	152.842	135.538	3761.28	9318.61	71.0614
Csrp3	ENSRNOG00000014327	3	93.1237	0	55.8148	4.61491	4.49534	4.10722	637.122	910.726	0
Dok7	ENSRNOG00000022419	3	44.9923	5.12447	69.4584	0	0	4.10722	59.8312	216.993	0
Dusp26	ENSRNOG00000011518	3	238.564	3.07468	484.969	20.7671	5.61918	24.6433	394.563	1055.12	6.24716
Echs1	ENSRNOG00000018522	3	6.278	8.19916	11.163	5.76864	8.99068	10.268	11.3194	200.86	5.46626
Exoc7	ENSRNOG00000009617	3	12.556	11.2738	106.668	11.5373	8.99068	9.24124	31.5327	235.547	5.46626
Eya1	ENSRNOG00000007590	3	18.834	4.09958	17.3646	0	1.12384	4.10722	21.0218	54.0466	5.46626
Fabp3	ENSRNOG00000012879	3	340.058	42.0207	312.563	24.2283	43.8296	88.3052	444.691	1379.4	54.6626
Fam131c	ENSRNOG00000023008	3	1.04633	6.14937	2.48066	4.61491	3.37151	1.0268	16.9791	78.2466	1.56179
Fam184b	ENSRNOG00000003704	3	25.112	2.04979	32.2485	1.15373	1.12384	6.16083	29.9156	87.1199	2.34268
Fhl1	ENSRNOG00000000875	3	7538.83	3561.51	11079.9	1888.65	2416.25	4786.96	12168.4	26378.8	3092.34
Flnc	ENSRNOG00000007281	3	2170.1	230.601	2304.53	306.892	420.314	543.18	2943.05	6874.41	302.987
Fndc5	ENSRNOG00000030238	3	370.402	120.938	703.266	143.062	121.374	233.085	671.08	2056.19	103.078
Fras1	ENSRNOG00000002053	3	20.9267	11.2738	21.0856	5.76864	1.12384	1.0268	40.4265	76.6333	3.12358
Frem2	ENSRNOG00000021670	3	40.807	6.14937	17.3646	3.46118	6.74301	6.16083	84.8956	171.82	14.837
H3f3c	ENSRNOG00000032401	3	142.301	197.805	181.088	230.746	221.396	1128.46	1887.92	813.926	1609.42
Hspa1l	ENSRNOG00000047966	3	54.4093	13.3236	64.4971	13.8447	13.486	30.8041	87.3212	204.893	10.1516
Hspb6	ENSRNOG00000020922	3	1778.77	332.066	3011.52	230.746	306.807	400.454	3369.14	6939.75	248.324
Hspb7	ENSRNOG00000029079	3	663.375	92.2405	442.797	126.91	212.405	202.28	1287.18	2783	145.246
Itgb6	ENSRNOG00000008346	3	113.004	19.473	245.585	6.92237	1.12384	9.24124	204.558	646.14	2.34268
Jph2	ENSRNOG00000008170	3	589.086	52.2696	883.114	117.68	167.451	213.575	759.21	1927.13	106.202
Kcna7	ENSRNOG00000020779	3	308.668	5.12447	447.759	9.22983	11.2384	14.3753	418.01	1211.61	3.12358
Kcnc1	ENSRNOG00000055401	3	15.695	5.12447	23.5662	1.15373	0	1.0268	40.4265	104.06	0
Kcnc4	ENSRNOG00000060988	3	348.429	25.6224	323.726	20.7671	10.1145	61.6083	526.353	1601.23	11.7134
Kera	ENSRNOG00000004635	3	87.892	84.0414	45.8922	185.75	38.2104	351.167	181.919	3243.6	61.6907
Klhl34	ENSRNOG00000024479	3	11.5097	1.02489	4.96131	5.76864	3.37151	2.05361	49.3203	86.3133	3.12358
Klhl38	ENSRNOG00000007896	3	124.514	13.3236	189.77	36.9193	35.9627	40.0454	143.11	364.613	40.6065
Klhl41	ENSRNOG00000007461	3	1722.26	18.4481	2557.56	33.4581	42.7057	75.9835	2219.41	6451.72	35.1402
Lbx1	ENSRNOG00000025520	3	73.2433	1.02489	141.397	0	1.12384	6.16083	102.683	327.506	0
LOC100362814	ENSRNOG00000011132	3	28.251	3.07468	33.4889	2.30746	7.86685	5.13402	55.7886	78.2466	15.6179
LOC100911422	ENSRNOG00000051591	3	12.556	10.2489	12.4033	10.3836	13.486	14.3753	295.922	12.1	18.7415
LOC100912195	ENSRNOG00000033844	3	50.224	11.2738	28.5276	1.15373	3.37151	2.05361	56.5971	162.14	13.2752
LOC100912348	ENSRNOG00000048794	3	11.5097	0	50.8535	0	0	1.0268	37.1924	188.76	0
LOC100912538	ENSRNOG00000050877	3	16.7413	18.4481	23.5662	18.4597	4.49534	15.4021	21.0218	8.87333	215.527
LOC100912604	ENSRNOG00000046379	3	9.417	15.3734	18.6049	17.3059	16.8575	12.3217	143.11	127.453	5.46626
LOC103690005	ENSRNOG00000020781	3	6.278	9.22405	8.6823	3.46118	4.49534	3.08041	3.23412	3.22666	150.713
LOC103690317	ENSRNOG00000053541	3	24.0657	36.8962	24.8066	14.9985	19.1052	47.233	140.684	151.653	21.0841
LOC103693430	ENSRNOG00000042869	3	15.695	17.4232	28.5276	46.1491	42.7057	51.3402	82.4701	142.78	54.6626
LOC108348136	ENSRNOG00000046666	3	2.09267	4.09958	3.72099	5.76864	2.24767	27.7237	63.0653	6.45333	25.7695
LOC108348215	ENSRNOG00000058436	3	11.5097	13.3236	4.96131	32.3044	28.0959	59.5547	92.9809	84.6999	114.791
Lrrc3b	ENSRNOG00000005857	3	9.417	6.14937	24.8066	3.46118	4.49534	2.05361	32.3412	87.1199	0
Lrrn1	ENSRNOG00000006802	3	3.139	3.07468	17.3646	1.15373	0	0	12.1279	45.98	0.780894
Lsmem2	ENSRNOG00000052634	3	20.9267	9.22405	63.2568	5.76864	10.1145	12.3217	76.8103	125.84	9.37073
Lynx1	ENSRNOG00000006086	3	80.5677	6.14937	115.351	5.76864	2.24767	6.16083	168.174	392.04	6.24716
Mb	ENSRNOG00000004583	3	9251.68	9.22405	23756	98.0669	59.5633	443.58	17600.1	52491.4	22.6459
Mif	ENSRNOG00000006589	3	16.7413	20.4979	33.4889	23.0746	19.1052	20.5361	534.438	19.36	16.3988
Mpped1	ENSRNOG00000010834	3	4.18533	0	3.72099	0	0	5.13402	21.0218	0	27.3313
Mustn1	ENSRNOG00000017369	3	1209.56	249.049	741.717	276.895	625.976	706.442	2097.33	7645.58	260.038
Mybpc1	ENSRNOG00000056493	3	3543.93	33.8215	17747.9	86.5296	69.6778	256.701	13519.4	38199.7	10.9325
Myh3	ENSRNOG00000046276	3	32.4363	5.12447	64.4971	5.76864	4.49534	8.21444	909.596	4628.65	15.6179
Myh6	ENSRNOG00000025757	3	17.7877	9.22405	37.2099	4.61491	13.486	7.18763	105.109	216.187	4.68537
Myh7	ENSRNOG00000016983	3	3250.96	6.14937	1688.09	9.22983	19.1052	9.24124	5383.19	14509.5	3.12358
Myl2	ENSRNOG00000030848	3	349.475	0	181.088	2.30746	6.74301	3.08041	633.887	1982.79	0
Myl3	ENSRNOG00000020955	3	1380.11	10.2489	594.117	9.22983	11.2384	17.4557	1456.16	3396.06	9.37073
Myo18b	ENSRNOG00000048430	3	753.36	15.3734	1144.82	58.8401	38.2104	66.7423	1195.82	3034.68	23.4268
Myom2	ENSRNOG00000011754	3	2476.67	13.3236	4253.09	38.073	29.2197	193.039	4140.48	10520.5	8.58984
Myoz2	ENSRNOG00000014815	3	370.402	4.09958	131.475	3.46118	1.12384	5.13402	682.399	1703.68	3.12358
Myoz3	ENSRNOG00000057139	3	88.9383	10.2489	222.019	11.5373	7.86685	10.268	147.152	528.366	5.46626
Neb	ENSRNOG00000006783	3	7241.67	49.1949	13248	153.446	74.1731	437.419	11967.9	36029.7	26.5504
NEWGENE_1310561	ENSRNOG00000050827	3	6.278	6.14937	4.96131	5.76864	6.74301	6.16083	10.5109	9.67999	242.077
Nrap	ENSRNOG00000016714	3	3044.83	26.6473	4052.15	69.2237	29.2197	143.753	5819.8	17928.2	20.3033
Nt5c1a	ENSRNOG00000015283	3	11.5097	5.12447	22.3259	5.76864	8.99068	13.3485	52.5544	124.227	7.80894
Obscn	ENSRNOG00000058068	3	2717.33	35.8713	5686.91	139.601	141.603	165.316	4184.14	12779.2	68.7187
Padi2	ENSRNOG00000007574	3	278.325	311.568	554.427	594.17	455.153	299.827	1203.09	4190.63	525.542
Pcdha4	ENSRNOG00000020119	3	72.197	83.0165	54.5745	76.1461	52.8203	86.2516	88.9383	171.013	78.0894
Pde4dip	ENSRNOG00000018220	3	4643.63	567.792	7427.09	790.304	649.577	854.301	7302.64	18681.6	696.558
Perm1	ENSRNOG00000020244	3	199.85	23.5726	253.027	20.7671	10.1145	17.4557	401.031	1336.65	8.58984
Pitx2	ENSRNOG00000010681	3	7.32433	1.02489	49.6131	0	0	0	49.3203	175.853	0
Pitx3	ENSRNOG00000019194	3	19.8803	0	18.6049	0	1.12384	1.0268	29.9156	50.82	0
Pkia	ENSRNOG00000012095	3	345.29	47.1452	666.056	69.2237	92.1545	92.4124	844.105	1905.35	40.6065
Pla2g4e	ENSRNOG00000024904	3	3.139	0	1.24033	1.15373	1.12384	1.0268	11.3194	29.04	0
Ppp1r3a	ENSRNOG00000059350	3	419.58	9.22405	1003.43	8.0761	8.99068	35.9382	988.024	2753.96	0.780894
Ppp2r3a	ENSRNOG00000022999	3	523.167	211.128	808.694	209.979	182.061	318.309	693.719	1515.73	228.802
Prkaa2	ENSRNOG00000007706	3	25.112	15.3734	34.7292	10.3836	11.2384	21.5629	121.279	383.166	26.5504
Prob1	ENSRNOG00000039596	3	60.6873	16.3983	111.63	27.6895	21.3529	23.6165	121.279	264.586	11.7134
Ptprh	ENSRNOG00000058906	3	27.2047	73.7924	32.2485	18.4597	15.7337	22.5897	126.131	10.4867	114.011
RGD1564899	ENSRNOG00000049942	3	404.931	25.6224	971.177	9.22983	22.4767	26.6969	947.597	2201.39	8.58984
Ryr1	ENSRNOG00000020557	3	3417.33	39.9709	5998.23	144.216	86.5353	179.691	5071.91	14370	55.4435
Sel1l3	ENSRNOG00000004932	3	71.1507	58.419	177.367	16.1522	15.7337	16.4289	143.11	448.506	19.5224
Shisa4	ENSRNOG00000007369	3	301.344	92.2405	416.75	89.9908	103.393	130.404	489.969	1058.35	92.1455
Smyd1	ENSRNOG00000006776	3	175.784	1.02489	272.872	6.92237	5.61918	15.4021	228.814	684.053	1.56179
Synpo2	ENSRNOG00000014867	3	788.935	100.44	1371.8	175.367	413.571	443.58	2080.35	5720.07	144.465
Synpo2l	ENSRNOG00000008949	3	382.958	6.14937	489.93	11.5373	37.0866	30.8041	545.758	1430.22	10.9325
Tbx1	ENSRNOG00000001892	3	84.753	29.7219	324.966	20.7671	30.3436	22.5897	158.472	1022.05	15.6179
Tceal5	ENSRNOG00000046280	3	16.7413	6.14937	43.4115	1.15373	4.49534	3.08041	61.4483	112.933	1.56179
Tceal7	ENSRNOG00000037645	3	134.977	3.07468	57.0551	0	1.12384	5.13402	345.242	1262.43	0
Tigd4	ENSRNOG00000010741	3	101.494	3.07468	22.3259	3.46118	0	4.10722	96.2151	260.553	0.780894
Tm4sf4	ENSRNOG00000016437	3	6.278	2.04979	13.6436	23.0746	47.2011	5.13402	46.0862	104.867	0.780894
Tnmd	ENSRNOG00000060970	3	89.9847	73.7924	19.8453	274.587	46.0772	236.165	206.984	1490.72	60.9098
Tnn	ENSRNOG00000002548	3	123.467	114.788	45.8922	298.816	86.5353	137.592	417.201	1283.41	393.571
Tnnc1	ENSRNOG00000018943	3	740.804	84.0414	448.999	96.9132	103.393	37.9918	1075.34	3053.23	83.5557
Tnni1	ENSRNOG00000009073	3	746.036	6.14937	406.828	6.92237	7.86685	7.18763	1238.67	3317.82	6.24716
Tnnt1	ENSRNOG00000028041	3	1458.59	36.8962	992.263	51.9178	52.8203	39.0186	1893.58	5224.78	35.9211
Txlnb	ENSRNOG00000060021	3	576.53	26.6473	1245.29	23.0746	19.1052	19.5093	970.236	3016.93	24.2077
Ube2ql1	ENSRNOG00000034075	3	33.4827	22.5477	33.4889	8.0761	7.86685	21.5629	31.5327	123.42	7.80894
Ucp3	ENSRNOG00000017716	3	89.9847	45.0954	99.2263	38.073	58.4394	51.3402	309.667	838.933	60.1289
Vgll2	ENSRNOG00000000405	3	182.062	0	158.762	0	3.37151	7.18763	245.793	549.34	0
Vtcn1	ENSRNOG00000015279	3	13.6023	0	9.92263	0	1.12384	1.0268	29.9156	70.9866	0
Xirp1	ENSRNOG00000037085	3	477.128	31.7717	305.121	31.1507	49.4488	94.466	481.884	1054.31	21.0841
Xirp2	ENSRNOG00000034258	3	3606.71	13.3236	4212.16	77.2998	49.4488	274.157	8686.04	31935.9	24.2077
Yipf7	ENSRNOG00000002224	3	65.919	0	63.2568	0	0	3.08041	101.875	208.12	0.780894
AABR07051518.1	ENSRNOG00000019339	4	37.668	2.04979	35.9695	5.76864	0	1.0268	11.3194	47.5933	0.780894
Ablim2	ENSRNOG00000007882	4	201.942	53.2945	280.314	26.5358	23.6005	39.0186	145.535	429.146	32.0167
Abra	ENSRNOG00000007999	4	522.12	2.04979	529.62	4.61491	3.37151	34.9114	361.413	1327.77	0
Acta1	ENSRNOG00000017786	4	77752	55.3443	145549	1048.74	634.967	2453.04	103721	217267	62.4716
Actn3	ENSRNOG00000019745	4	18185.3	34.8464	39737.7	311.507	142.727	492.866	15625.6	30208	28.8931
Acyp2	ENSRNOG00000042419	4	500.147	77.892	651.173	42.6879	38.2104	83.1712	358.987	860.713	54.6626
Adssl1	ENSRNOG00000046763	4	2267.4	96.3401	4548.29	166.137	168.575	119.109	2884.03	6572.72	112.449
Aldoa	ENSRNOG00000052802	4	40776.7	7628.29	67686	8499.52	8669.27	8609.76	36543.9	78844.4	7523.14
Ampd1	ENSRNOG00000018656	4	1753.65	8.19916	3291.83	18.4597	23.6005	54.4206	1786.85	3488.83	8.58984
Apobec2	ENSRNOG00000012303	4	871.596	80.9667	1823.28	38.073	51.6964	64.6887	753.55	1251.95	46.0728
Art1	ENSRNOG00000020251	4	360.985	1.02489	986.061	3.46118	3.37151	17.4557	520.693	1894.05	0
Art3	ENSRNOG00000002256	4	839.159	193.705	1121.26	77.2998	177.566	148.887	814.998	1677.06	60.9098
Art5	ENSRNOG00000020242	4	119.282	0	195.972	0	1.12384	0	101.875	333.153	0
Arx	ENSRNOG00000053562	4	52.3167	19.473	75.66	2.30746	2.24767	16.4289	57.4056	75.0199	6.24716
Asb10	ENSRNOG00000024885	4	53.363	0	147.599	1.15373	0	5.13402	89.7468	284.753	0.780894
Asb12	ENSRNOG00000004197	4	164.274	1.02489	254.267	0	0	5.13402	130.173	305.726	0
Asb14	ENSRNOG00000013346	4	139.162	50.2198	222.019	55.379	30.3436	27.7237	144.727	312.986	28.8931
Asb16	ENSRNOG00000036794	4	136.023	6.14937	219.538	2.30746	1.12384	3.08041	181.919	470.286	0
Asb5	ENSRNOG00000042630	4	182.062	31.7717	229.461	26.5358	12.3622	27.7237	138.259	296.046	15.6179
Asb9	ENSRNOG00000003452	4	191.479	16.3983	328.687	13.8447	10.1145	13.3485	159.28	531.593	0
Atcay	ENSRNOG00000020407	4	14.6487	9.22405	44.6518	2.30746	1.12384	1.0268	7.27677	47.5933	0.780894
Best3	ENSRNOG00000005491	4	17.7877	8.19916	54.5745	8.0761	3.37151	3.08041	21.8303	66.1466	1.56179
Bin1	ENSRNOG00000012852	4	2537.36	676.431	3403.46	693.391	664.187	741.353	1940.47	4488.29	573.957
C1qtnf9	ENSRNOG00000013793	4	66.9653	23.5726	181.088	6.92237	59.5633	31.8309	98.6406	275.073	15.6179
Ca14	ENSRNOG00000023162	4	237.518	65.5933	280.314	70.3774	40.4581	77.0103	161.706	438.02	47.6346
Cacna1s	ENSRNOG00000046231	4	1772.49	8.19916	3384.86	36.9193	30.3436	106.788	2662.49	6823.59	10.1516
Cacnb1	ENSRNOG00000004518	4	373.541	70.7177	714.429	98.0669	70.8016	109.868	489.161	1035.76	97.6118
Cacng1	ENSRNOG00000003245	4	953.21	76.8671	1120.02	3.46118	26.972	39.0186	645.207	1532.67	22.6459
Cacng6	ENSRNOG00000057852	4	190.433	21.5228	275.353	10.3836	12.3622	13.3485	198.898	418.66	10.9325
Camk2a	ENSRNOG00000018712	4	113.004	13.3236	131.475	11.5373	15.7337	15.4021	105.109	244.42	20.3033
Camk2b	ENSRNOG00000052080	4	495.962	148.61	759.081	91.1445	98.8975	96.5196	594.269	1687.55	81.213
Cand2	ENSRNOG00000010473	4	264.722	99.4148	568.071	80.761	138.232	108.841	380.818	921.213	78.8703
Capn3	ENSRNOG00000008609	4	365.17	27.6722	644.971	43.8417	50.5726	39.0186	413.159	1002.69	40.6065
Casq1	ENSRNOG00000006930	4	5104.01	25.6224	8157.64	81.9147	64.0586	234.111	6416.49	11599.9	46.0728
Cav3	ENSRNOG00000005798	4	254.259	21.5228	420.471	17.3059	12.3622	53.3938	302.39	723.58	20.3033
Cavin4	ENSRNOG00000008027	4	593.271	9.22405	711.949	10.3836	5.61918	26.6969	696.953	1765.79	4.68537
Cfl2	ENSRNOG00000045892	4	1597.75	607.763	2042.82	407.266	442.791	608.895	1674.47	3957.5	349.06
Chchd10	ENSRNOG00000028356	4	30.3437	4.09958	492.41	14.9985	21.3529	5.13402	305.624	195.213	7.02805
Chrnb1	ENSRNOG00000014698	4	140.209	28.6971	253.027	9.22983	20.229	32.8577	156.855	352.513	21.865
Ckm	ENSRNOG00000016837	4	29855	39.9709	62428.2	394.575	221.396	875.864	28258.9	66531.4	24.9886
Clcn1	ENSRNOG00000016917	4	134.977	6.14937	373.339	8.0761	5.61918	12.3217	160.897	536.433	3.90447
Coro6	ENSRNOG00000014496	4	634.078	177.307	777.686	125.756	121.374	112.949	621.759	1704.49	84.3366
Cox6a2	ENSRNOG00000019851	4	1405.23	8.19916	3033.84	16.1522	11.2384	42.099	1980.09	5043.28	1.56179
Cox8b	ENSRNOG00000014656	4	418.533	0	1002.19	6.92237	5.61918	23.6165	653.292	2053.77	0.780894
Ddit4l	ENSRNOG00000010047	4	257.398	108.639	703.266	71.5312	50.5726	83.1712	354.136	854.259	99.1736
Des	ENSRNOG00000019810	4	8947.2	571.891	15739.8	477.644	1036.18	1238.33	9070.09	21133	486.497
Dhrs7c	ENSRNOG00000026548	4	585.947	11.2738	1144.82	10.3836	6.74301	18.4825	688.059	1460.87	3.12358
Dhrs7l1	ENSRNOG00000025648	4	13.6023	15.3734	50.8535	5.76864	7.86685	12.3217	55.7886	43.56	15.6179
Dmrt2	ENSRNOG00000016301	4	57.5483	4.09958	71.9391	0	0	0	71.9592	135.52	2.34268
Dupd1	ENSRNOG00000013034	4	88.9383	2.04979	168.685	8.0761	2.24767	2.05361	67.108	220.22	1.56179
Dusp27	ENSRNOG00000003722	4	138.116	2.04979	298.919	5.76864	4.49534	18.4825	190.005	509.006	3.12358
Eef1a2	ENSRNOG00000012477	4	2842.89	18.4481	4904.26	28.8432	33.7151	122.19	3306.89	8714.41	14.837
Eno3	ENSRNOG00000004078	4	13247.6	185.506	26834.5	291.893	178.69	502.107	13677.9	34363.2	146.027
Fam131b	ENSRNOG00000017149	4	31.39	4.09958	124.033	6.92237	8.99068	10.268	25.873	115.353	4.68537
Fbp2	ENSRNOG00000017637	4	113.004	17.4232	287.756	17.3059	3.37151	18.4825	84.8956	218.607	14.0561
Fbxo40	ENSRNOG00000002459	4	219.73	2.04979	431.634	3.46118	1.12384	9.24124	229.622	767.946	1.56179
Fgf13	ENSRNOG00000042753	4	75.336	15.3734	102.947	18.4597	13.486	15.4021	87.3212	178.273	15.6179
Fgfr4	ENSRNOG00000016763	4	33.4827	14.3485	68.2181	11.5373	11.2384	12.3217	38.0009	108.093	5.46626
Fitm1	ENSRNOG00000019019	4	324.363	5.12447	564.35	6.92237	2.24767	11.2949	357.37	855.066	1.56179
Fsd2	ENSRNOG00000019278	4	289.834	7.17426	434.115	8.0761	3.37151	4.10722	305.624	870.393	6.24716
Gatc	ENSRNOG00000001161	4	484.452	395.609	456.441	296.508	253.987	294.693	333.923	550.953	278.779
Hhatl	ENSRNOG00000019404	4	490.73	8.19916	873.191	3.46118	11.2384	28.7505	535.247	1413.28	7.02805
Hjv	ENSRNOG00000021200	4	1513	2.04979	3500.21	38.073	15.7337	67.7691	1997.07	4724.64	1.56179
Hrc	ENSRNOG00000020719	4	2562.47	20.4979	4879.45	56.5327	91.0307	156.074	3077.26	8306.24	27.3313
Hspb2	ENSRNOG00000010402	4	174.738	34.8464	280.314	32.3044	49.4488	40.0454	210.218	472.706	27.3313
Hspb3	ENSRNOG00000010992	4	93.1237	7.17426	133.955	3.46118	6.74301	5.13402	130.173	309.76	5.46626
Igsf1	ENSRNOG00000007600	4	23.0193	13.3236	23.5662	0	1.12384	1.0268	21.0218	42.7533	0.780894
Ip6k3	ENSRNOG00000025883	4	95.2163	8.19916	145.118	12.691	14.6099	14.3753	125.322	270.233	8.58984
Itgb1bp2	ENSRNOG00000003596	4	138.116	67.6431	230.701	49.6103	34.8389	31.8309	156.046	278.3	46.8537
Jph1	ENSRNOG00000006110	4	612.105	144.51	894.277	59.9939	69.6778	163.262	496.437	1468.13	64.8142
Jsrp1	ENSRNOG00000032951	4	857.993	43.0456	1144.82	118.834	107.888	82.1444	763.252	1552.03	64.0333
Kcnj11	ENSRNOG00000021128	4	552.464	6.14937	708.228	16.1522	13.486	30.8041	533.63	1445.55	7.02805
Kcnj12	ENSRNOG00000002303	4	145.44	1.02489	220.779	11.5373	26.972	18.4825	207.792	417.853	8.58984
Klhl30	ENSRNOG00000020105	4	477.128	100.44	368.378	107.297	94.4022	136.565	363.838	805.859	102.297
Klhl31	ENSRNOG00000006224	4	1434.52	15.3734	2106.08	32.3044	28.0959	81.1176	1717.32	4327.76	7.02805
Klhl33	ENSRNOG00000025868	4	102.541	29.7219	233.182	29.9969	12.3622	11.2949	147.961	385.586	17.9606
Klhl40	ENSRNOG00000019390	4	398.653	175.257	632.568	76.1461	103.393	131.431	399.414	879.266	87.4602
Ky	ENSRNOG00000008210	4	796.26	6.14937	1141.1	4.61491	7.86685	39.0186	547.375	2157.83	3.90447
Ldb3	ENSRNOG00000059166	4	3745.87	120.938	6615.91	96.9132	122.498	217.683	4767.9	11465.1	57.7862
Lgi2	ENSRNOG00000003887	4	117.189	12.2987	96.7456	5.76864	8.99068	12.3217	122.897	250.873	11.7134
Lmod3	ENSRNOG00000032443	4	494.916	5.12447	907.921	5.76864	4.49534	14.3753	689.676	1314.06	1.56179
LOC100911515	ENSRNOG00000050669	4	391.329	175.257	543.264	169.598	155.089	164.289	516.651	847.806	286.588
LOC103694902	ENSRNOG00000059348	4	527.352	55.3443	97.986	32.3044	35.9627	48.2598	103.492	521.913	495.868
LOC298139	ENSRNOG00000045733	4	166.367	0	303.881	2.30746	0	2.05361	253.878	637.266	0
Lrrc14b	ENSRNOG00000028357	4	173.691	42.0207	353.494	42.6879	53.9441	61.6083	211.026	635.653	51.539
Lrrc2	ENSRNOG00000030688	4	170.552	12.2987	259.229	6.92237	12.3622	17.4557	183.536	596.933	4.68537
Lrrc20	ENSRNOG00000000560	4	580.715	162.958	1084.05	182.289	161.832	146.833	693.719	1889.21	168.673
Lrrc39	ENSRNOG00000015117	4	142.301	11.2738	243.104	25.382	20.229	24.6433	181.111	412.206	13.2752
Lsmem1	ENSRNOG00000039110	4	262.63	19.473	566.83	18.4597	24.7244	28.7505	275.709	729.226	15.6179
Macrod1	ENSRNOG00000021174	4	885.198	194.73	1405.29	147.677	183.185	197.146	890.191	2072.33	141.342
Mafa	ENSRNOG00000007668	4	104.633	0	143.878	0	5.61918	10.268	70.3421	204.087	3.12358
Magix	ENSRNOG00000010092	4	72.197	26.6473	156.281	19.6134	24.7244	28.7505	101.875	208.12	26.5504
Mapk12	ENSRNOG00000031233	4	536.769	255.199	790.089	114.219	180.937	227.951	428.521	1146.27	157.741
Mapt	ENSRNOG00000005133	4	575.483	189.606	519.698	76.1461	102.269	136.565	405.073	1201.93	101.516
Masp1	ENSRNOG00000001827	4	309.715	50.2198	542.024	43.8417	31.4674	43.1258	403.456	897.819	21.865
Mlf1	ENSRNOG00000012827	4	607.92	29.7219	1462.35	23.0746	19.1052	56.4743	772.146	1484.27	27.3313
Mlip	ENSRNOG00000005934	4	142.301	13.3236	287.756	17.3059	21.3529	26.6969	159.28	427.533	7.80894
Mmp12	ENSRNOG00000030187	4	29.2973	23.5726	374.579	54.2252	32.5912	54.4206	333.114	67.76	178.825
Mreg	ENSRNOG00000015774	4	223.915	87.1161	343.571	56.5327	59.5633	75.9835	223.963	505.78	71.8423
Myadml2	ENSRNOG00000036681	4	74.2897	11.2738	117.831	8.0761	5.61918	11.2949	91.3639	246.033	8.58984
Mybpc2	ENSRNOG00000019627	4	8662.59	34.8464	15692.6	132.679	84.2876	323.443	6605.69	17085.2	17.9606
Myf6	ENSRNOG00000004878	4	213.452	6.14937	266.671	2.30746	1.12384	13.3485	170.6	429.146	0.780894
Myh14	ENSRNOG00000020014	4	273.093	131.187	429.154	70.3774	47.2011	80.0908	252.261	604.193	72.6232
Myh15	ENSRNOG00000061038	4	4.18533	8.19916	1.24033	1.15373	0	0	7.27677	13.7133	3.12358
Myh2	ENSRNOG00000049695	4	86799.6	117.863	172483	1465.23	742.855	4329.01	91208.6	239789	81.9939
Myl1	ENSRNOG00000013262	4	18947	22.5477	32874.9	238.822	211.281	745.46	18094.1	39926.7	32.0167
Myl4	ENSRNOG00000050675	4	228.101	20.4979	272.872	20.7671	17.9814	11.2949	219.112	542.886	27.3313
Mylk2	ENSRNOG00000008235	4	2711.05	301.319	4987.36	533.022	593.385	381.971	2519.38	5185.25	676.255
Mylpf	ENSRNOG00000017645	4	18105.8	198.83	33516.2	388.806	294.445	845.06	19341.7	44200.5	148.37
Myod1	ENSRNOG00000011306	4	137.07	4.09958	188.53	1.15373	2.24767	13.3485	138.259	349.286	1.56179
Myog	ENSRNOG00000030743	4	43.946	3.07468	31.0082	3.46118	1.12384	2.05361	27.49	100.027	3.12358
Myom1	ENSRNOG00000057701	4	1355	71.7426	2509.18	64.6088	69.6778	127.324	1697.91	4809.34	53.8817
Myoz1	ENSRNOG00000040122	4	4260.67	12.2987	8323.85	69.2237	30.3436	137.592	3530.85	8653.11	10.1516
Mypn	ENSRNOG00000000383	4	622.568	15.3734	1320.95	9.22983	16.8575	50.3134	604.78	1745.63	14.0561
Ndrg2	ENSRNOG00000010389	4	4201.03	1814.06	7499.03	1034.89	1460.99	1330.74	4391.13	10661.7	1055.77
Neurl1	ENSRNOG00000020339	4	446.784	110.689	839.703	66.9162	94.4022	84.198	351.711	745.359	153.836
Nexn	ENSRNOG00000012512	4	1538.11	153.734	1891.5	181.135	300.064	404.561	1698.72	4172.88	131.19
Nmrk2	ENSRNOG00000042897	4	110.911	0	202.174	1.15373	0	5.13402	89.7468	286.366	0
Ntf4	ENSRNOG00000020783	4	16.7413	1.02489	13.6436	1.15373	1.12384	0	16.9791	33.88	2.34268
Nupr1	ENSRNOG00000019206	4	66.9653	243.925	69.4584	21.9208	26.972	48.2598	34.7668	210.54	359.211
Pacsin3	ENSRNOG00000014204	4	1093.42	335.141	1320.95	160.368	205.662	326.524	717.166	1743.21	210.061
Pdlim3	ENSRNOG00000012658	4	2475.62	42.0207	2813.07	92.2983	224.767	286.478	2134.52	5648.28	71.8423
Pfkm	ENSRNOG00000057988	4	6310.44	606.738	12831.2	549.175	493.364	855.328	6679.27	17723.3	592.699
Pgam2	ENSRNOG00000013532	4	5023.45	88.1409	10536.6	196.134	120.25	256.701	5514.98	12788.1	114.791
Pgm1	ENSRNOG00000009889	4	3422.56	569.841	6379.01	573.403	597.88	677.691	3097.48	7634.29	516.952
Phka1	ENSRNOG00000003063	4	1162.48	243.925	2133.37	204.21	210.157	310.095	1145.69	2887.06	192.881
Phkg1	ENSRNOG00000000920	4	402.838	113.763	695.824	86.5296	119.127	186.878	423.67	1061.57	68.7187
Pinlyp	ENSRNOG00000019862	4	4.18533	0	23.5662	0	1.12384	0	8.0853	29.8466	0
Plcd4	ENSRNOG00000016361	4	277.278	64.5684	287.756	39.2268	30.3436	49.2866	128.556	267.813	44.511
Plin5	ENSRNOG00000047860	4	25.112	8.19916	53.3341	6.92237	6.74301	1.0268	33.1497	83.0866	8.58984
Plpp7	ENSRNOG00000010068	4	442.599	97.365	770.244	77.2998	135.984	99.6	412.35	958.319	86.6793
Popdc2	ENSRNOG00000058752	4	152.765	52.2696	168.685	46.1491	60.6871	30.8041	145.535	279.913	67.1569
Popdc3	ENSRNOG00000047102	4	222.869	5.12447	331.168	13.8447	7.86685	18.4825	160.089	362.193	10.9325
Ppm1j	ENSRNOG00000012481	4	128.699	46.1203	200.933	17.3059	26.972	28.7505	120.471	217.8	37.4829
Ppp1r1a	ENSRNOG00000036827	4	425.858	50.2198	858.307	55.379	142.727	162.235	675.931	1055.93	54.6626
Ppp1r27	ENSRNOG00000036690	4	393.421	9.22405	210.856	16.1522	17.9814	21.5629	294.305	579.186	10.9325
Ptpn3	ENSRNOG00000011425	4	905.078	572.916	930.247	234.207	258.482	468.223	896.66	2052.16	260.038
Pvalb	ENSRNOG00000006471	4	7393.39	8.19916	18025.7	74.9923	43.8296	237.192	6926.68	12262.9	15.6179
Pygm	ENSRNOG00000021090	4	16459.9	241.875	33342.5	413.035	331.531	857.382	14213.1	37058.2	223.336
Rabep2	ENSRNOG00000018462	4	7040.78	429.431	12687.3	481.105	475.382	524.697	6397.9	14505.5	464.632
Rbfox1	ENSRNOG00000002827	4	802.538	17.4232	1353.2	8.0761	8.99068	27.7237	636.313	2199.78	2.34268
Rbm20	ENSRNOG00000014705	4	161.135	72.7675	243.104	54.2252	41.5819	40.0454	237.708	460.606	27.3313
Rbm24	ENSRNOG00000046547	4	262.63	20.4979	573.032	18.4597	20.229	37.9918	368.69	1054.31	5.46626
Retreg1	ENSRNOG00000057522	4	62.78	10.2489	6.20164	11.5373	5.61918	4.10722	13.745	88.7333	4.68537
RGD1307461	ENSRNOG00000015718	4	132.884	36.8962	230.701	48.4566	28.0959	28.7505	127.748	417.046	21.865
RGD1565323	ENSRNOG00000021789	4	17.7877	2.04979	107.909	1.15373	0	9.24124	43.6606	160.527	0
RGD1565617	ENSRNOG00000047836	4	16.7413	28.6971	1.24033	1.15373	0	4.10722	54.1715	2.42	0
Rpl3l	ENSRNOG00000014641	4	1097.6	88.1409	1934.91	246.898	146.099	164.289	1339.73	3053.23	246.763
RT1-DMb	ENSRNOG00000049491	4	14.6487	433.53	6.20164	12.691	13.486	8.21444	430.946	6.45333	12.4943
Rtn2	ENSRNOG00000016603	4	941.7	26.6473	1870.42	55.379	52.8203	83.1712	1180.45	2776.54	36.702
Sall4	ENSRNOG00000050035	4	12.556	1.02489	9.92263	0	0	1.0268	6.46824	23.3933	0
Sbk2	ENSRNOG00000038625	4	17.7877	0	181.088	12.691	6.74301	2.05361	74.3848	168.593	3.12358
Scn1b	ENSRNOG00000021102	4	1510.91	376.136	2679.11	219.208	358.503	386.079	1287.18	3304.91	247.544
Scn4a	ENSRNOG00000012134	4	335.873	20.4979	690.863	14.9985	33.7151	49.2866	472.181	1316.48	21.0841
Scn4b	ENSRNOG00000026679	4	545.14	4.09958	1503.28	9.22983	4.49534	25.6701	865.127	2691.84	1.56179
Sec31b	ENSRNOG00000025781	4	146.487	21.5228	229.461	16.1522	26.972	26.6969	144.727	386.393	22.6459
Selenow	ENSRNOG00000013548	4	124.514	12.2987	71.9391	11.5373	11.2384	15.4021	97.0236	150.04	12.4943
Sema6c	ENSRNOG00000021101	4	365.17	108.639	693.344	99.2206	88.783	89.332	447.117	1268.08	68.7187
Sgca	ENSRNOG00000003998	4	427.95	98.3899	677.219	61.1476	112.384	123.217	484.309	1031.73	64.8142
Sgcg	ENSRNOG00000014603	4	558.742	176.282	563.109	116.527	183.185	204.334	548.183	984.939	151.494
Sh3bgr	ENSRNOG00000028238	4	1441.85	46.1203	2015.53	28.8432	30.3436	50.3134	1148.11	3623.54	15.6179
Sh3rf2	ENSRNOG00000018780	4	16.7413	5.12447	93.0247	5.76864	4.49534	8.21444	22.6388	103.253	11.7134
Slc25a4	ENSRNOG00000010830	4	8757.81	2368.53	12488.9	1946.34	2212.83	2822.69	9626.36	25857.7	2187.29
Slc2a4	ENSRNOG00000017226	4	1185.5	455.053	2294.61	249.205	567.537	395.32	1617.87	3884.1	248.324
Slc38a4	ENSRNOG00000006653	4	204.035	17.4232	223.259	11.5373	10.1145	8.21444	223.154	525.946	1.56179
Smpx	ENSRNOG00000007495	4	267.861	0	764.042	2.30746	1.12384	8.21444	330.689	1026.89	0
Smtnl1	ENSRNOG00000007516	4	551.418	1.02489	1123.74	10.3836	5.61918	17.4557	931.426	1850.49	3.12358
Smtnl2	ENSRNOG00000015157	4	534.676	19.473	791.33	13.8447	26.972	42.099	384.052	935.733	20.3033
Speg	ENSRNOG00000019850	4	781.611	182.431	1283.74	193.826	269.72	254.648	823.083	2019.89	170.235
Srl	ENSRNOG00000005269	4	2161.72	26.6473	3816.49	70.3774	29.2197	89.332	2656.83	6692.1	40.6065
St8sia5	ENSRNOG00000022691	4	60.6873	4.09958	42.1712	0	0	1.0268	35.5753	115.353	2.34268
Stac3	ENSRNOG00000008050	4	520.028	16.3983	974.898	9.22983	8.99068	17.4557	571.631	1659.31	9.37073
Stoml3	ENSRNOG00000011006	4	1.04633	5.12447	8.6823	0	0	1.0268	8.89383	7.26	3.12358
Synm	ENSRNOG00000014030	4	4540.04	1857.11	4879.45	911.445	1353.1	2321.61	4217.29	11461.1	1120.58
Sypl2	ENSRNOG00000019780	4	1130.04	1.02489	1479.71	2.30746	6.74301	54.4206	1211.99	2721.69	0
Tmco3	ENSRNOG00000046973	4	59.641	9.22405	6.20164	1.15373	3.37151	5.13402	7.27677	2.42	85.8984
Tmem182	ENSRNOG00000028945	4	492.823	104.539	702.026	39.2268	109.012	74.9567	540.098	1210.81	40.6065
Tmem233	ENSRNOG00000053974	4	66.9653	1.02489	137.676	0	2.24767	4.10722	52.5544	149.233	0
Tmem38a	ENSRNOG00000011912	4	2534.22	70.7177	5443.8	94.6057	101.145	180.718	3160.54	7819.01	67.1569
Tmem52	ENSRNOG00000016618	4	325.41	4.09958	675.979	10.3836	4.49534	12.3217	341.2	826.026	0
Tmod4	ENSRNOG00000021088	4	1388.48	81.9916	2622.05	49.6103	53.9441	106.788	1437.57	4213.22	50.7581
Tnnc2	ENSRNOG00000015155	4	17915.3	14.3485	30040.8	227.284	146.099	531.885	16805.3	37851.2	24.9886
Tnni2	ENSRNOG00000020276	4	13443.3	98.3899	25970	242.283	131.489	477.464	12067.3	31696.3	78.8703
Tnnt3	ENSRNOG00000020332	4	31400.5	493.999	50217.2	764.922	448.41	1304.04	25247.2	55220.3	349.06
Tp63	ENSRNOG00000001924	4	28.251	10.2489	39.6905	2.30746	5.61918	2.05361	17.7877	86.3133	7.02805
Tpm1	ENSRNOG00000018184	4	36781.8	3031.64	48253.7	4456.85	5185.38	5408.18	24698.2	44450.5	3830.29
Tpm2	ENSRNOG00000016731	4	7078.45	1095.61	31573.8	1363.71	2783.74	2606.03	21836	45210.4	1245.53
Trdn	ENSRNOG00000012609	4	3850.51	32.7966	6483.2	46.1491	41.5819	169.423	4174.44	11128.8	23.4268
Trim54	ENSRNOG00000006146	4	952.163	1.02489	1406.53	5.76864	7.86685	27.7237	907.171	2846.72	0.780894
Trim55	ENSRNOG00000012723	4	178.923	42.0207	328.687	21.9208	40.4581	50.3134	192.43	419.466	40.6065
Trim63	ENSRNOG00000016543	4	557.696	35.8713	584.195	35.7656	40.4581	49.2866	354.136	1063.99	26.5504
Trim72	ENSRNOG00000022099	4	639.31	98.3899	1041.88	121.141	119.127	53.3938	963.768	1978.75	80.4321
Tuba8	ENSRNOG00000048169	4	495.962	84.0414	795.051	169.598	169.699	77.0103	473.799	1081.74	176.482
Ube2d1	ENSRNOG00000000611	4	583.854	170.133	1087.77	143.062	118.003	171.476	592.652	1195.48	133.533
Unc45b	ENSRNOG00000009466	4	255.305	2.04979	584.195	1.15373	0	9.24124	329.072	917.986	0.780894
Usp13	ENSRNOG00000030639	4	1611.35	232.651	2164.37	139.601	151.718	301.881	1453.74	3855.86	153.055
Vwa7	ENSRNOG00000000860	4	46.0387	25.6224	68.2181	11.5373	19.1052	25.6701	59.8312	121.807	24.2077
Wnk2	ENSRNOG00000016684	4	317.039	34.8464	446.518	36.9193	91.0307	42.099	249.027	792.953	28.1122
