# Supplementary material for: Chitosan oligosaccharides packaged into rat adipose mesenchymal stem cells-derived extracellular vesicles facilitating cartilage injury repair and alleviating osteoarthritis
Source: J Nanobiotechnology. 2021 Oct 26;19:343. doi: 10.1186/s12951-021-01086-x (PMC8549296; doi:10.1186/s12951-021-01086-x)
Supplement: Supplementary file 5 — Additional file 5: Table S2. DEGs in each cluster used for biological process and Kyoto Encyclopedia of Genes and Genomes (KEGG) enrichment analyses. [file 12951_2021_1086_MOESM5_ESM.xlsx]

## Sheet: Cluster 1
Cluster 1
Category	Term	Count	PValue	Genes
GOTERM_BP_DIRECT	GO:0051607~defense response to virus	11	6.23e-07	OAS1H, CXCL10, OAS1I, MX2, MX1, OAS1A, ISG15, OAS1E, OAS1F, IFIT3, OASL2
GOTERM_BP_DIRECT	GO:0006955~immune response	13	1.57e-05	OAS1H, OAS1I, OAS1A, TNFRSF11B, RT1-CE5, CXCL13, OAS1E, OAS1F, IFI44L, CXCL10, CXCL11, RT1-S2, OASL2
GOTERM_BP_DIRECT	GO:0009615~response to virus	7	0.00017	CXCL10, MX2, MX1, CYP1A1, OAS1A, IFIT3, OASL2
GOTERM_BP_DIRECT	GO:0001502~cartilage condensation	4	0.0011385	CHAD, WNT7A, SOX9, BARX2
GOTERM_BP_DIRECT	GO:0035458~cellular response to interferon-beta	4	0.0050582	LOC100910979, IRGM, GBP4, IFIT3
GOTERM_BP_DIRECT	GO:0019532~oxalate transport	3	0.00513391	SLC26A7, SLC26A4, SLC26A5
GOTERM_BP_DIRECT	GO:1902358~sulfate transmembrane transport	3	0.00718606	SLC26A7, SLC26A4, SLC26A5
GOTERM_BP_DIRECT	GO:0071560~cellular response to transforming growth factor beta stimulus	5	0.00805636	CYP11A1, PENK, PDCD5, WNT7A, SOX9
GOTERM_BP_DIRECT	GO:0042127~regulation of cell proliferation	8	0.00919751	TFAP2B, CXCL10, CXCL11, TFAP2C, WNT7A, TNFRSF11B, SOX9, CXCL13
GOTERM_BP_DIRECT	GO:0048665~neuron fate specification	3	0.00954785	FEV, ISL1, FOXA2
GOTERM_BP_DIRECT	GO:0002690~positive regulation of leukocyte chemotaxis	3	0.00954785	CXCL10, CXCL11, CXCL13
GOTERM_BP_DIRECT	GO:0035019~somatic stem cell population maintenance	4	0.00958792	TFAP2C, WNT7A, NANOG, SOX9
GOTERM_BP_DIRECT	GO:0009566~fertilization	4	0.012164	NLRP5, TEX11, TDRD12, TEX15
GOTERM_BP_DIRECT	GO:0007130~synaptonemal complex assembly	3	0.0167228	SYCP1, TEX11, TEX15
GOTERM_BP_DIRECT	GO:0090090~negative regulation of canonical Wnt signaling pathway	5	0.0185107	SFRP5, SOX9, NOTUM, GLI1, ISL1
GOTERM_BP_DIRECT	GO:0070098~chemokine-mediated signaling pathway	4	0.0192845	CXCL10, CXCL11, CCL12, CXCL13
GOTERM_BP_DIRECT	GO:0048285~organelle fission	2	0.019861	MX2, MX1
GOTERM_BP_DIRECT	GO:0042489~negative regulation of odontogenesis of dentin-containing tooth	2	0.019861	RSPO2, TNFRSF11B
GOTERM_BP_DIRECT	GO:0015701~bicarbonate transport	3	0.0200688	SLC26A7, SLC26A4, SLC26A5
GOTERM_BP_DIRECT	GO:0035567~non-canonical Wnt signaling pathway	3	0.0200688	SFRP5, FZD9, WNT7A
GOTERM_BP_DIRECT	GO:0032496~response to lipopolysaccharide	8	0.0225184	CXCL10, CXCL11, SERPINA1, GJB6, PENK, CYP1A1, TNFRSF11B, CXCL13
GOTERM_BP_DIRECT	GO:0060441~epithelial tube branching involved in lung morphogenesis	3	0.0236689	RSPO2, SOX9, FOXA2
GOTERM_BP_DIRECT	GO:0045662~negative regulation of myoblast differentiation	3	0.0275121	CXCL10, MSTN, SOX9
GOTERM_BP_DIRECT	GO:0045893~positive regulation of transcription, DNA-templated	12	0.0283644	TFAP2B, MSTN, ERBB4, FEV, IRF7, WNT7A, NANOG, GRHL3, SOX9, GLI1, FGF23, FOXA2
GOTERM_BP_DIRECT	GO:0048839~inner ear development	4	0.0293858	GJB6, PCDH15, RT1-S3, CYTL1
GOTERM_BP_DIRECT	GO:0006954~inflammatory response	8	0.0296784	CXCL10, CXCL11, CCL12, SERPINA1, MUG1, TNFRSF11B, CXCL13, IL17B
GOTERM_BP_DIRECT	GO:0007140~male meiosis	3	0.0315873	TEX11, TDRD12, TEX15
GOTERM_BP_DIRECT	GO:0051453~regulation of intracellular pH	3	0.0315873	SLC26A7, SLC26A4, SLC26A5
GOTERM_BP_DIRECT	GO:0006357~regulation of transcription from RNA polymerase II promoter	10	0.0339836	TFAP2C, DBP, FEV, FOSB, GRHL3, SOX9, ANKRA2, BARX2, HMGN1, FOXA2
GOTERM_BP_DIRECT	GO:0017144~drug metabolic process	3	0.0358839	CYP1A1, CYP2B1, CYP2C6V1
GOTERM_BP_DIRECT	GO:0042493~response to drug	11	0.0393685	TFAP2B, CYP11A1, ERBB4, CYP1A1, CYP2B1, FOSB, GAD2, CYP2C6V1, TNFRSF11B, SLC6A2, SLC26A5
GOTERM_BP_DIRECT	GO:0007010~cytoskeleton organization	5	0.0394349	TUBB2B, CCL12, VILL, SOX9, FTCD
GOTERM_BP_DIRECT	GO:0007605~sensory perception of sound	5	0.0433417	TMC1, GJB6, PCDH15, TECTA, SLC26A5
GOTERM_BP_DIRECT	GO:0051281~positive regulation of release of sequestered calcium ion into cytosol	3	0.0451004	CXCL10, CXCL11, NTSR1
GOTERM_BP_DIRECT	GO:0006366~transcription from RNA polymerase II promoter	9	0.0466003	TFAP2B, TFAP2C, DBP, FOSB, GRHL3, SOX9, ISL1, BARX2, FOXA2
GOTERM_BP_DIRECT	GO:0019941~modification-dependent protein catabolic process	2	0.0489195	UBA7, ISG15
GOTERM_BP_DIRECT	GO:0046483~heterocycle metabolic process	2	0.0489195	CYP1A1, CYP2C6V1
GOTERM_BP_DIRECT	GO:0032020~ISG15-protein conjugation	2	0.0489195	UBA7, ISG15
KEGG_PATHWAY	rno04940:Type I diabetes mellitus	6	0.000548	RT1-N2, GAD2, RT1-S3, RT1-CE5, RT1-T24-1, RT1-T24-3
KEGG_PATHWAY	rno05168:Herpes simplex infection	9	0.00062	CCL12, RT1-N2, IRF7, OAS1A, RT1-S3, RT1-CE5, RT1-T24-1, RT1-T24-3, HMGN1
KEGG_PATHWAY	rno05332:Graft-versus-host disease	5	0.00273989	RT1-N2, RT1-S3, RT1-CE5, RT1-T24-1, RT1-T24-3
KEGG_PATHWAY	rno05330:Allograft rejection	5	0.00339411	RT1-N2, RT1-S3, RT1-CE5, RT1-T24-1, RT1-T24-3
KEGG_PATHWAY	rno05320:Autoimmune thyroid disease	5	0.00478174	RT1-N2, RT1-S3, RT1-CE5, RT1-T24-1, RT1-T24-3
KEGG_PATHWAY	rno05416:Viral myocarditis	5	0.00828287	RT1-N2, RT1-S3, RT1-CE5, RT1-T24-1, RT1-T24-3
KEGG_PATHWAY	rno04060:Cytokine-cytokine receptor interaction	7	0.00832651	CNTFR, CXCL10, CXCL11, CCL12, TNFRSF11B, CXCL13, IL17B
KEGG_PATHWAY	rno04612:Antigen processing and presentation	5	0.0107232	RT1-N2, RT1-S3, RT1-CE5, RT1-T24-1, RT1-T24-3
KEGG_PATHWAY	rno05164:Influenza A	6	0.0178103	CXCL10, CCL12, MX2, IRF7, TMPRSS2, OAS1A
KEGG_PATHWAY	rno04514:Cell adhesion molecules (CAMs)	6	0.0182197	RT1-N2, RT1-S3, RT1-CE5, NCAM2, RT1-T24-1, RT1-T24-3
KEGG_PATHWAY	rno04145:Phagosome	6	0.0283028	TUBB2B, RT1-N2, RT1-S3, RT1-CE5, RT1-T24-1, RT1-T24-3
KEGG_PATHWAY	rno00140:Steroid hormone biosynthesis	4	0.0352089	CYP11A1, CYP1A1, CYP2B1, CYP2C6V1
KEGG_PATHWAY	rno04550:Signaling pathways regulating pluripotency of stem cells	5	0.0357556	FZD9, WNT7A, PCGF1, NANOG, ISL1
KEGG_PATHWAY	rno05169:Epstein-Barr virus infection	5	0.0424812	RT1-N2, RT1-S3, RT1-CE5, RT1-T24-1, RT1-T24-3
KEGG_PATHWAY	rno05166:HTLV-I infection	7	0.0430547	RT1-N2, FZD9, WNT7A, RT1-S3, RT1-CE5, RT1-T24-1, RT1-T24-3

## Sheet: Cluster 2
Cluster 2
Category	Term	Count	PValue	Genes
GOTERM_BP_DIRECT	GO:0007160~cell-matrix adhesion	7	4.91e-05	TIAM1, COL3A1, ITGA4, ITGA2, ITGA1, ITGB8, MSLN
GOTERM_BP_DIRECT	GO:0007229~integrin-mediated signaling pathway	5	0.00676694	COL3A1, ITGA4, ITGA2, ITGA1, ITGB8
GOTERM_BP_DIRECT	GO:0009612~response to mechanical stimulus	5	0.0125008	COL1A1, COL3A1, POSTN, BGLAP, SOST
GOTERM_BP_DIRECT	GO:0014850~response to muscle activity	3	0.0126437	POSTN, ITGA2, AKAP5
GOTERM_BP_DIRECT	GO:0042493~response to drug	11	0.0161491	COL1A1, GAL, BAD, BGLAP, ITGA2, LCN2, LOC100909750, INHBA, FOXO3, ENO2, SLC8A1
GOTERM_BP_DIRECT	GO:0060122~inner ear receptor stereocilium organization	3	0.0194121	CECR2, FAT4, CTHRC1
GOTERM_BP_DIRECT	GO:0006508~proteolysis	10	0.0211573	PROC, ADAMTS13, CTRB1, ADAM12, LNPEP, PRSS35, CPZ, CBL, PRSS34, PHEX
GOTERM_BP_DIRECT	GO:0002215~defense response to nematode	2	0.0256137	PRG2, EPX
GOTERM_BP_DIRECT	GO:0042542~response to hydrogen peroxide	4	0.0297867	COL1A1, NR4A3, BAD, SLC8A1
GOTERM_BP_DIRECT	GO:0097192~extrinsic apoptotic signaling pathway in absence of ligand	3	0.0364132	BAD, LCN2, FOXO3
GOTERM_BP_DIRECT	GO:0042035~regulation of cytokine biosynthetic process	2	0.0423263	PRG2, PRG3
KEGG_PATHWAY	rno04512:ECM-receptor interaction	7	0.00012	COL1A1, COL3A1, ITGA4, ITGA2, ITGA1, ITGB8, COL6A6
KEGG_PATHWAY	rno04510:Focal adhesion	9	0.000465	COL1A1, COL3A1, ITGA4, BAD, ITGA2, ITGA1, ITGB8, XIAP, COL6A6
KEGG_PATHWAY	rno02010:ABC transporters	4	0.00795594	ABCB7, ABCA9, TAP2, ABCA13
KEGG_PATHWAY	rno04151:PI3K-Akt signaling pathway	9	0.00924262	COL1A1, COL3A1, ITGA4, BAD, ITGA2, ITGA1, ITGB8, COL6A6, FOXO3
KEGG_PATHWAY	rno05412:Arrhythmogenic right ventricular cardiomyopathy (ARVC)	4	0.0207644	ITGA4, ITGA2, ITGA1, ITGB8
KEGG_PATHWAY	rno05310:Asthma	3	0.0299569	LOC100361866, PRG2, EPX
KEGG_PATHWAY	rno05410:Hypertrophic cardiomyopathy (HCM)	4	0.0328717	ITGA4, ITGA2, ITGA1, ITGB8
KEGG_PATHWAY	rno04640:Hematopoietic cell lineage	4	0.0349997	ITGA4, ITGA2, ITGA1, IL5RA
KEGG_PATHWAY	rno05414:Dilated cardiomyopathy	4	0.0371978	ITGA4, ITGA2, ITGA1, ITGB8
KEGG_PATHWAY	rno04974:Protein digestion and absorption	4	0.0429962	COL1A1, COL3A1, COL6A6, SLC8A1

## Sheet: cluster 3
Cluster 3
Category	Term	Count	PValue	Genes
GOTERM_BP_DIRECT	GO:0060048~cardiac muscle contraction	9	7.8e-10	CSRP3, ACTC1, MYL2, TNNC1, MYL3, TNNI1, ATP1A2, MYH6, MYH7
GOTERM_BP_DIRECT	GO:0002026~regulation of the force of heart contraction	6	2.98e-07	CSRP3, MYL2, MYL3, ATP1A2, MYH6, MYH7
GOTERM_BP_DIRECT	GO:0055010~ventricular cardiac muscle tissue morphogenesis	6	5.74e-07	MYL2, TNNC1, MYL3, TNNI1, MYH6, MYH7
GOTERM_BP_DIRECT	GO:0006936~muscle contraction	7	7.5e-07	RYR1, MYBPC1, ACTN2, MYL3, MYH6, MYOM2, MYH7
GOTERM_BP_DIRECT	GO:0006937~regulation of muscle contraction	5	4.5e-06	HSPB6, TNNT1, TNNC1, TNNI1, ATP1A2
GOTERM_BP_DIRECT	GO:0014883~transition between fast and slow fiber	4	2.95e-05	TNNT1, TNNC1, TNNI1, MYH7
GOTERM_BP_DIRECT	GO:0007507~heart development	10	9.63e-05	CKMT2, TBX1, MB, MYL2, XIRP1, SMYD1, XIRP2, ALPK3, PITX2, FREM2
GOTERM_BP_DIRECT	GO:0035914~skeletal muscle cell differentiation	5	0.00039	ANKRD1, SMYD1, ANKRD2, ASB2, KLHL41
GOTERM_BP_DIRECT	GO:0003009~skeletal muscle contraction	4	0.000908	MYH3, TNNT1, TNNI1, MYH7
GOTERM_BP_DIRECT	GO:0045214~sarcomere organization	4	0.00100091	ACTN2, XIRP1, KLHL41, MYH6
GOTERM_BP_DIRECT	GO:0055003~cardiac myofibril assembly	3	0.00214174	CSRP3, ACTC1, MYL2
GOTERM_BP_DIRECT	GO:0055008~cardiac muscle tissue morphogenesis	3	0.00255938	ACTC1, ANKRD1, XIRP2
GOTERM_BP_DIRECT	GO:0030239~myofibril assembly	3	0.00301213	MYOZ2, KLHL41, MYH6
GOTERM_BP_DIRECT	GO:0046034~ATP metabolic process	4	0.00315341	MYH3, ATP1A2, MYH6, MYH7
GOTERM_BP_DIRECT	GO:0007517~muscle organ development	4	0.00315341	TBX1, CSRP3, LBX1, CRYAB
GOTERM_BP_DIRECT	GO:0043268~positive regulation of potassium ion transport	3	0.00349954	ACTN2, FHL1, MIF
GOTERM_BP_DIRECT	GO:0055013~cardiac muscle cell development	3	0.00402114	ACTN2, XIRP1, ALPK3
GOTERM_BP_DIRECT	GO:0014850~response to muscle activity	3	0.00712653	FNDC5, PRKAA2, PERM1
GOTERM_BP_DIRECT	GO:0007519~skeletal muscle tissue development	4	0.00866943	CKMT2, MYL3, VGLL2, PITX2
GOTERM_BP_DIRECT	GO:0031444~slow-twitch skeletal muscle fiber contraction	2	0.012734	TNNT1, MB
GOTERM_BP_DIRECT	GO:0071600~otic vesicle morphogenesis	2	0.012734	TBX1, EYA1
GOTERM_BP_DIRECT	GO:2000291~regulation of myoblast proliferation	2	0.0190406	ANKRD2, KLHL41
GOTERM_BP_DIRECT	GO:0009725~response to hormone	4	0.0255564	MB, AGL, MIF, PITX2
GOTERM_BP_DIRECT	GO:0072513~positive regulation of secondary heart field cardioblast proliferation	2	0.0315343	TBX1, EYA1
GOTERM_BP_DIRECT	GO:0006942~regulation of striated muscle contraction	2	0.0315343	MYL3, ATP1A2
GOTERM_BP_DIRECT	GO:0006635~fatty acid beta-oxidation	3	0.0348696	FABP3, ECHS1, CPT1B
GOTERM_BP_DIRECT	GO:0051260~protein homooligomerization	5	0.036427	KCNC1, KCNC4, AQP4, KCNA7, CRYAB
GOTERM_BP_DIRECT	GO:0030049~muscle filament sliding	2	0.0377219	MYH6, MYH7
GOTERM_BP_DIRECT	GO:0042471~ear morphogenesis	2	0.0377219	TBX1, EYA1
GOTERM_BP_DIRECT	GO:0003151~outflow tract morphogenesis	3	0.0406	TBX1, RYR1, EYA1
GOTERM_BP_DIRECT	GO:0043462~regulation of ATPase activity	2	0.0438703	TNNC1, MYH6
GOTERM_BP_DIRECT	GO:0048752~semicircular canal morphogenesis	2	0.0438703	TBX1, EYA1
GOTERM_BP_DIRECT	GO:0010629~negative regulation of gene expression	5	0.0470537	C1QTNF3, MIF, CRYAB, ACACB, CRHR2
GOTERM_BP_DIRECT	GO:0043588~skin development	3	0.0498038	RYR1, FRAS1, MIF
GOTERM_BP_DIRECT	GO:0055009~atrial cardiac muscle tissue morphogenesis	2	0.0499797	PITX2, MYH6
GOTERM_BP_DIRECT	GO:0048739~cardiac muscle fiber development	2	0.0499797	MYO18B, MYH6
KEGG_PATHWAY	rno04261:Adrenergic signaling in cardiomyocytes	11	3.43e-09	ACTC1, MYL2, TNNC1, CACNA2D1, MYL3, ATP1B4, ATP2B3, ATP1A2, PPP2R3A, MYH6, MYH7
KEGG_PATHWAY	rno04260:Cardiac muscle contraction	9	9.67e-09	ACTC1, MYL2, TNNC1, CACNA2D1, MYL3, ATP1B4, ATP1A2, MYH6, MYH7
KEGG_PATHWAY	rno05410:Hypertrophic cardiomyopathy (HCM)	7	5.17e-06	ACTC1, PRKAA2, MYL2, TNNC1, CACNA2D1, MYL3, ITGB6
KEGG_PATHWAY	rno05414:Dilated cardiomyopathy	6	0.000103	ACTC1, MYL2, TNNC1, CACNA2D1, MYL3, ITGB6
KEGG_PATHWAY	rno04920:Adipocytokine signaling pathway	4	0.00867846	PRKAA2, ACSL6, CPT1B, ACACB
KEGG_PATHWAY	rno04973:Carbohydrate digestion and absorption	3	0.0224593	AMY1A, ATP1B4, ATP1A2
KEGG_PATHWAY	rno04931:Insulin resistance	4	0.0241863	PRKAA2, PPP1R3A, CPT1B, ACACB
KEGG_PATHWAY	rno00071:Fatty acid degradation	3	0.0289812	ECHS1, ACSL6, CPT1B
KEGG_PATHWAY	rno04510:Focal adhesion	5	0.030563	TNN, ACTN2, MYL2, ITGB6, FLNC
KEGG_PATHWAY	rno04152:AMPK signaling pathway	4	0.0356678	PRKAA2, PPP2R3A, CPT1B, ACACB
KEGG_PATHWAY	rno01212:Fatty acid metabolism	3	0.0374212	ECHS1, ACSL6, CPT1B
KEGG_PATHWAY	rno04910:Insulin signaling pathway	4	0.0446362	PRKAA2, EXOC7, PPP1R3A, ACACB

## Sheet: cluster 4
Cluster 4
Category	Term	Count	PValue	Genes
GOTERM_BP_DIRECT	GO:0006936~muscle contraction	17	9.8e-21	MYOM1, CHRNB1, MYLK2, TRIM63, MYBPC2, ACTN3, TMOD4, TPM2, TPM1, LMOD3, CLCN1, TRDN, MYLPF, MYH2, MYL1, TNNT3, CACNA1S
GOTERM_BP_DIRECT	GO:0007519~skeletal muscle tissue development	11	7.01e-10	MYLPF, MYOG, PDLIM3, CFL2, MYOD1, NEURL1, MYF6, MYH14, CACNA1S, CASQ1, KLHL31
GOTERM_BP_DIRECT	GO:0006941~striated muscle contraction	6	2.18e-07	MYLK2, MYH2, SMPX, PGAM2, CACNA1S, ALDOA
GOTERM_BP_DIRECT	GO:0003009~skeletal muscle contraction	7	3.59e-07	CHRNB1, JSRP1, TNNC2, TNNT3, STAC3, MYH14, TNNI2
GOTERM_BP_DIRECT	GO:0048741~skeletal muscle fiber development	6	5.33e-06	MYOG, ACTA1, MYOD1, STAC3, CACNA1S, KLHL40
GOTERM_BP_DIRECT	GO:0016567~protein ubiquitination	15	7.47e-06	TRIM72, TRIM63, ASB14, KLHL33, ASB12, KLHL40, KLHL30, ASB16, KLHL31, CAND2, FBXO40, SH3RF2, ASB10, ASB9, ASB5
GOTERM_BP_DIRECT	GO:0014894~response to denervation involved in regulation of muscle adaptation	5	7.73e-06	MYOG, TRIM63, ACTN3, SGCA, CASQ1
GOTERM_BP_DIRECT	GO:0045214~sarcomere organization	6	1.09e-05	CFL2, TPM1, CAPN3, LDB3, CASQ1, MYPN
GOTERM_BP_DIRECT	GO:0048743~positive regulation of skeletal muscle fiber development	4	2.99e-05	MYOG, ACTN3, MYOD1, MYF6
GOTERM_BP_DIRECT	GO:0014732~skeletal muscle atrophy	4	7.08e-05	MYOG, TRIM63, ACTN3, MYOD1
GOTERM_BP_DIRECT	GO:0007517~muscle organ development	6	7.8e-05	MYOG, TRIM72, MYOD1, JPH1, SGCG, KY
GOTERM_BP_DIRECT	GO:0043403~skeletal muscle tissue regeneration	5	8.99e-05	MYOG, SGCA, MYOD1, MYF6, ENO3
GOTERM_BP_DIRECT	GO:0060048~cardiac muscle contraction	6	0.000106	MYL4, MYL1, TPM1, TNNI2, SCN4B, SCN1B
GOTERM_BP_DIRECT	GO:0030239~myofibril assembly	4	0.000234	TMOD4, CAPN3, MYOZ1, LMOD3
GOTERM_BP_DIRECT	GO:2000649~regulation of sodium ion transmembrane transporter activity	4	0.000367	CAV3, SCN4B, SCN1B, PTPN3
GOTERM_BP_DIRECT	GO:0006096~glycolytic process	5	0.000526	LOC100911515, PGAM2, ALDOA, PFKM, ENO3
GOTERM_BP_DIRECT	GO:0006937~regulation of muscle contraction	4	0.000645	MYLK2, TNNC2, TNNT3, TNNI2
GOTERM_BP_DIRECT	GO:0014902~myotube differentiation	4	0.000761	MYOG, CAV3, MYOD1, TRDN
GOTERM_BP_DIRECT	GO:0046716~muscle cell cellular homeostasis	4	0.000889	CAV3, CFL2, ALDOA, PFKM
GOTERM_BP_DIRECT	GO:0010880~regulation of release of sequestered calcium ion into cytosol by sarcoplasmic reticulum	4	0.000889	DHRS7C, HRC, CASQ1, TRDN
GOTERM_BP_DIRECT	GO:0007015~actin filament organization	6	0.000938	PDLIM3, CAV3, TMOD4, CFL2, TPM2, LMOD3
GOTERM_BP_DIRECT	GO:0035914~skeletal muscle cell differentiation	5	0.00180959	MYOG, MYLK2, MYOD1, MYF6, NUPR1
GOTERM_BP_DIRECT	GO:0043462~regulation of ATPase activity	3	0.00187852	TPM2, TPM1, TNNT3
GOTERM_BP_DIRECT	GO:0001778~plasma membrane repair	3	0.00317973	TRIM72, MYH2, CAV3
GOTERM_BP_DIRECT	GO:0030388~fructose 1,6-bisphosphate metabolic process	3	0.00317973	ALDOA, PFKM, FBP2
GOTERM_BP_DIRECT	GO:0055001~muscle cell development	3	0.00317973	CACNA1S, TRIM54, SGCG
GOTERM_BP_DIRECT	GO:0005977~glycogen metabolic process	4	0.00422619	PPP1R1A, PHKG1, PHKA1, PYGM
GOTERM_BP_DIRECT	GO:0010614~negative regulation of cardiac muscle hypertrophy	3	0.00571982	MLIP, TRIM63, CAV3
GOTERM_BP_DIRECT	GO:0060307~regulation of ventricular cardiac muscle cell membrane repolarization	3	0.0114202	CAV3, SCN4B, SCN1B
GOTERM_BP_DIRECT	GO:0035556~intracellular signal transduction	10	0.0117275	PPP1R1A, ASB10, WNK2, ASB9, STAC3, ASB14, ASB12, ASB5, PLCD4, ASB16
GOTERM_BP_DIRECT	GO:1901741~positive regulation of myoblast fusion	3	0.012767	MYOG, MYOD1, MYF6
GOTERM_BP_DIRECT	GO:0006471~protein ADP-ribosylation	3	0.012767	ART1, ART5, ART3
GOTERM_BP_DIRECT	GO:0042391~regulation of membrane potential	5	0.0134469	POPDC2, CHRNB1, POPDC3, CAV3, KCNJ11
GOTERM_BP_DIRECT	GO:0042692~muscle cell differentiation	3	0.0141795	FBXO40, BIN1, SPEG
GOTERM_BP_DIRECT	GO:0014850~response to muscle activity	3	0.0156563	MYOG, ADSSL1, CAPN3
GOTERM_BP_DIRECT	GO:0034765~regulation of ion transmembrane transport	5	0.0159653	CACNG6, KCNJ12, SCN4A, CACNA1S, CACNG1
GOTERM_BP_DIRECT	GO:0045445~myoblast differentiation	3	0.017196	MYOG, MYOD1, MAPK12
GOTERM_BP_DIRECT	GO:0007520~myoblast fusion	3	0.017196	CAV3, MYOD1, CACNA1S
GOTERM_BP_DIRECT	GO:0043503~skeletal muscle fiber adaptation	2	0.0191834	ACTA1, MYOD1
GOTERM_BP_DIRECT	GO:0045663~positive regulation of myoblast differentiation	3	0.0239572	MYOG, MYOD1, MYF6
GOTERM_BP_DIRECT	GO:0060078~regulation of postsynaptic membrane potential	3	0.0239572	SCN4A, SCN4B, SCN1B
GOTERM_BP_DIRECT	GO:0003012~muscle system process	2	0.0286374	TRIM72, SGCA
GOTERM_BP_DIRECT	GO:0031448~positive regulation of fast-twitch skeletal muscle fiber contraction	2	0.0286374	MYLK2, ACTN3
GOTERM_BP_DIRECT	GO:0007274~neuromuscular synaptic transmission	3	0.0336697	CHRNB1, MYLK2, STAC3
GOTERM_BP_DIRECT	GO:0046777~protein autophosphorylation	6	0.034221	CAMK2B, MYLK2, WNK2, CAMK2A, PHKA1, FGFR4
GOTERM_BP_DIRECT	GO:0051289~protein homotetramerization	4	0.0370658	KCNJ12, ALDOA, PFKM, TP63
GOTERM_BP_DIRECT	GO:0014873~response to muscle activity involved in regulation of muscle adaptation	2	0.0380009	MYOG, SRL
GOTERM_BP_DIRECT	GO:0002074~extraocular skeletal muscle development	2	0.0380009	MYH15, CACNA1S
GOTERM_BP_DIRECT	GO:0009408~response to heat	4	0.0395627	CKM, HSPB2, CASQ1, ALDOA
GOTERM_BP_DIRECT	GO:0018105~peptidyl-serine phosphorylation	5	0.0398613	CAMK2B, MYLK2, CAMK2A, MAPK12, SMTNL1
GOTERM_BP_DIRECT	GO:0006094~gluconeogenesis	3	0.0401117	LOC100911515, PGAM2, FBP2
GOTERM_BP_DIRECT	GO:0007528~neuromuscular junction development	3	0.0469769	CACNB1, CACNA1S, KY
GOTERM_BP_DIRECT	GO:0014878~response to electrical stimulus involved in regulation of muscle adaptation	2	0.0472746	MYOG, TRIM63
GOTERM_BP_DIRECT	GO:0051647~nucleus localization	2	0.0472746	CAV3, BIN1
GOTERM_BP_DIRECT	GO:0002027~regulation of heart rate	3	0.0493542	POPDC2, CAV3, HRC
KEGG_PATHWAY	rno04261:Adrenergic signaling in cardiomyocytes	13	2.77e-09	CAMK2B, TPM2, TPM1, CAMK2A, MAPK12, CACNB1, MYL4, CACNG6, PPP1R1A, CACNA1S, CACNG1, SCN4B, SCN1B
KEGG_PATHWAY	rno04260:Cardiac muscle contraction	9	4.18e-07	CACNB1, CACNG6, MYL4, COX8B, TPM2, TPM1, CACNA1S, CACNG1, COX6A2
KEGG_PATHWAY	rno05410:Hypertrophic cardiomyopathy (HCM)	9	5.09e-07	CACNB1, CACNG6, DES, SGCA, TPM2, TPM1, CACNA1S, CACNG1, SGCG
KEGG_PATHWAY	rno05414:Dilated cardiomyopathy	9	7.44e-07	CACNB1, CACNG6, DES, SGCA, TPM2, TPM1, CACNA1S, CACNG1, SGCG
KEGG_PATHWAY	rno05412:Arrhythmogenic right ventricular cardiomyopathy (ARVC)	7	2.83e-05	CACNB1, CACNG6, DES, SGCA, CACNA1S, CACNG1, SGCG
KEGG_PATHWAY	rno00010:Glycolysis / Gluconeogenesis	7	3.64e-05	LOC100911515, PGAM2, ALDOA, PFKM, ENO3, PGM1, FBP2
KEGG_PATHWAY	rno04020:Calcium signaling pathway	9	0.000242	CAMK2B, MYLK2, PHKG1, TNNC2, CAMK2A, PHKA1, CACNA1S, SLC25A4, PLCD4
KEGG_PATHWAY	rno04921:Oxytocin signaling pathway	8	0.000414	CACNB1, CAMK2B, CACNG6, MYLK2, KCNJ12, CAMK2A, CACNA1S, CACNG1
KEGG_PATHWAY	rno04922:Glucagon signaling pathway	6	0.00201806	CAMK2B, PHKG1, CAMK2A, PGAM2, PHKA1, PYGM
KEGG_PATHWAY	rno04010:MAPK signaling pathway	9	0.00209062	CACNB1, NTF4, CACNG6, MAPT, CACNA1S, CACNG1, FGF13, FGFR4, MAPK12
KEGG_PATHWAY	rno00030:Pentose phosphate pathway	4	0.00218011	ALDOA, PFKM, PGM1, FBP2
KEGG_PATHWAY	rno01130:Biosynthesis of antibiotics	8	0.00346154	LOC100911515, PGAM2, AMPD1, ALDOA, PFKM, ENO3, PGM1, FBP2
KEGG_PATHWAY	rno00051:Fructose and mannose metabolism	4	0.004403	LOC100911515, ALDOA, PFKM, FBP2
KEGG_PATHWAY	rno01200:Carbon metabolism	6	0.00460626	LOC100911515, PGAM2, ALDOA, PFKM, ENO3, FBP2
KEGG_PATHWAY	rno01230:Biosynthesis of amino acids	5	0.00602415	LOC100911515, PGAM2, ALDOA, PFKM, ENO3
KEGG_PATHWAY	rno04910:Insulin signaling pathway	5	0.0374091	PHKG1, PHKA1, PYGM, SLC2A4, FBP2
KEGG_PATHWAY	rno04911:Insulin secretion	4	0.0424381	CAMK2B, KCNJ11, CAMK2A, CACNA1S
KEGG_PATHWAY	rno04810:Regulation of actin cytoskeleton	6	0.0458442	MYLPF, MYLK2, ACTN3, CFL2, FGF13, FGFR4
